# Supplementary material for: The impact of choosing words carefully: an online investigation into imaging reporting strategies and best practice care for low back pain
Source: PeerJ. 2017 Dec 6;5:e4151. doi: 10.7717/peerj.4151 (PMC5723139; doi:10.7717/peerj.4151)
Supplement: Supplemental Information 4 [file peerj-05-4151-s004.xls]

## Sheet: Sheet1
RespondentID	EndDate	gender	country	Is English your first language?	education level	Have you ever had back pain?	Have you had back pain during the past 3 months?	Has your back pain been present on most days for the past 3 months?	Have you ever visited a doctor or other health-care provider about your back pain?	Have you ever had a scan (e.g. X-ray, CAT/CT scan or MRI) of your back?	When did you have the scan?	1. It is easy to injure your back	2. You could injure your back if you are not careful	3. Back pain means that you have injured your back	4. A twinge in your back can be the first sign of a serious injury	5. If you have back pain you should avoid exercise	6. If you have back pain you should try to stay active	7. Focusing on things other than the back helps you to recover from back pain	8. Expecting your back pain to get better helps you to recover from back pain	9. Once you have had back pain there is always a weakness	10. There is a high chance that an episode of back pain will not resolve	What is your age?	T0primary1	T0primary2	T0primary3	GROUP			T0primary1	T0primary2	T0primary3				T0primary1	T0primary2	T0primary3				T0primary1	T0primary2	T0primary3				T1primary1	T1primary2	T1primary3
		0=female, 1=male		0=no, 1=yes	Response	0=no, 1=yes	0=no, 1=yes	0=no, 1=yes	0=no, 1=yes	0=no, 1=yes	1=less than 3 months ago, 2=3-12 months ago, 3=between 1 and 5 years ago, 4=more than 5 years ago	true=-2,possibly true=-1,unsure=0,possibly false=1,false=2										18-25=1,26-40=2,41-55=3,56-70=4,71 or older=5				no pre-info=1, pre-info=2, no scan=3, standard report=4, standard report+epi=5, altered summary terms=6, altered summary terms+epi=7
1	2017-06-19 05:07:40	0	Canada	1	I have enrolled in or completed an undergraduate degree (e.g. Bachelor or Associates degree)	1	1	0	1	0		-1	-1	-1	-1	-1	-1	-2	-1	1	-2	2							3	4	7	1		5													8	7	7
2	2017-06-18 08:12:45	1	Australia	1	I did not complete high school	1	1	1	1	1	1	-2	-2	-1	-1	-1	-2	-1	1	-2	-1	3													4	3	7	1		6							3	3	8
3	2017-06-17 01:31:10	1	Australia	1	I have enrolled in or completed an undergraduate degree (e.g. Bachelor or Associates degree)	1	0		1	0		-2	-2	2	-2	1	-1	-2	-1	0	0	4																			5	10	9	3			5	8	5
4	2017-06-16 23:36:33	1	Australia	1	I have enrolled in or completed a postgraduate degree (e.g. Grad. Dip., Masters, PhD)	1	0		1	1	4	-2	-1	2	2	2	-2	-2	-2	2	2	5																			6	9	2	2	5		10	10	2
5	2017-06-15 00:54:59	0	Australia	1	I have enrolled in or completed an undergraduate degree (e.g. Bachelor or Associates degree)	1	1	0	1	1	3	-2	-2	2	-1	2	-2	-2	0	-1	-1	2							5	3	10	3															2	5	8
6	2017-06-15 00:34:59	0	Australia	1	I have enrolled in or completed an undergraduate degree (e.g. Bachelor or Associates degree)	1	1	0	1	1	3	1	2	2	2	0	-1	-2	-2	1	2	3													7	7	7	2	4								7	7	7
7	2017-06-14 05:55:01	1	Australia	1	I have enrolled in or completed an undergraduate degree (e.g. Bachelor or Associates degree)	1	1	0	1	0		-2	-2	-1	0	-1	1	-1	-1	1	1	3													3	10	5	2	4								8	9	2
8	2017-06-14 04:01:48	1	Australia	1	I have enrolled in or completed a non-university qualification (e.g. TAFE certificate or diploma)	1	1	1	1	1	3	-1	1	1	1	1
9	2017-06-14 01:52:03	1	Australia	1	I have enrolled in or completed an undergraduate degree (e.g. Bachelor or Associates degree)	1	0		1	0		0	-1	-1	1	2	-2	-2	-2	1	0	4																			3	8	4	2	4		7	8	4
10	2017-06-13 21:05:44	0	Australia	1	I did not complete high school	1	1	1	1	1	1	-2	-1	-2	0	0	-2	0	-1	0	-1	4																			4	2	8	1		4	3	2	2
11	2017-06-13 18:58:47	0	United Kingdom of Great Britain and Northern Ireland	1	I have enrolled in or completed an undergraduate degree (e.g. Bachelor or Associates degree)	1	1	0	0			2	2	2	2	2	-2	-2	-2	2	2	2							10	9	2	1		5													9	9	1
12	2017-06-13 12:49:35	0	Australia	1	I have enrolled in or completed an undergraduate degree (e.g. Bachelor or Associates degree)	1	1	0	1	0		-2	-2	1	0	2	-1	-1	0	2	1	3													6	8	10	3									5	1	10
13	2017-06-13 04:29:05	1	Australia	1	I have enrolled in or completed a postgraduate degree (e.g. Grad. Dip., Masters, PhD)	1	1	0	1	0		-1	-1	-1	-2	0	-1	-1	-2	-2	0	3													7	9	8	1		4							9	8	5
14	2017-06-13 04:28:50	0	Australia	1	I completed high school	1	1	0	1	1	4	2	-2	2	0	2	-2	0	2	1	2	3													7	4	8	1		6							7	6	6
15	2017-06-13 03:25:49	0	Australia	1	I have enrolled in or completed a non-university qualification (e.g. TAFE certificate or diploma)	1	1	1	1	0		-2	-2	-1	0	-1	-1	-1	-1	-1	-1	4																			7	3	6	2	5		8	7	7
16	2017-06-13 02:31:43	0	Australia	1	I have enrolled in or completed a non-university qualification (e.g. TAFE certificate or diploma)	1	1	0	1	1	3	0	0	2	2	2	-2	0	0	-1	1	3													4	9	9	3									7	9	5
17	2017-06-12 22:48:09	0	Australia	1	I have enrolled in or completed an undergraduate degree (e.g. Bachelor or Associates degree)	1	1	0	1	1	3	-2	-2	-1	0	1	-1	-1	0	-1	1	2							3	8	10	2	5														4	8	6
18	2017-06-12 20:40:16	0	France	0	I have enrolled in or completed a postgraduate degree (e.g. Grad. Dip., Masters, PhD)	1	0		1	0		1	1	2	1	1	-2	-2	1	0	2	3													4	7	4	2	5								6	9	2
19	2017-06-12 12:50:21	0	Australia	1	I have enrolled in or completed an undergraduate degree (e.g. Bachelor or Associates degree)	1	1	1	0			-2	-2	-1	2	1	-2	1	1	2	2	2							8	9	4	2	5														8	7	7
20	2017-06-12 21:59:09	0	Australia	1	I have enrolled in or completed a postgraduate degree (e.g. Grad. Dip., Masters, PhD)	1	1	0	1	1	4	2	2	2	2	2	-2	-2	-2	-1	2	3													6	8	10	1
21	2017-06-11 22:56:47	0	Australia	1	I have enrolled in or completed a postgraduate degree (e.g. Grad. Dip., Masters, PhD)	1	1	1	1	1	4	-2	-2	-1	-1	2	-2	-1	-1	-1	-1	3													5	9	5	2	4								9	9	7
22	2017-06-11 14:28:23	0	United Kingdom of Great Britain and Northern Ireland	1	I have enrolled in or completed an undergraduate degree (e.g. Bachelor or Associates degree)	1	1	1	1	0		-2	-2	2	0	1	-1	-1	0	-1	-1	2							3	7	10	1		4													5	8	4
23	2017-06-11 12:24:47	1	United Kingdom of Great Britain and Northern Ireland	1	I have enrolled in or completed an undergraduate degree (e.g. Bachelor or Associates degree)	1	1	1	1	1	4	-1	-1	-1	-1	1	-2	-2	-2	0	0	4																			7	9	3	2	4		8	9	3
24	2017-06-11 12:06:26	1	United Kingdom of Great Britain and Northern Ireland	1	I completed high school	1	1	1	1	1	2	-2	-2	0	-1	2	-2	-1	-1	1	0	2							3	10	6	1		7													3	10	6
25	2017-06-10 16:37:12	1	United Kingdom of Great Britain and Northern Ireland	1	I completed high school	1	0		1	0		-2	-2	-2	-1	-2	1	1	-1	-1	-1	2							4	3	9	1		4													3	3	9
26	2017-06-10 13:29:46	0	Australia	1	I have enrolled in or completed an undergraduate degree (e.g. Bachelor or Associates degree)	1	1	0	0			-1	-2	1	-1	1	-1	-2	-1	1	1	3													3	3	6	3									5	5	3
27	2017-06-09 06:41:29	0	Australia	1	I have enrolled in or completed an undergraduate degree (e.g. Bachelor or Associates degree)	1	1	0	1	0		-2	-1	2	2	2	-2	-1	-1	-2	2	4																			7	10	2	1		5	8	10	2
28	2017-06-09 03:19:52	1	Australia	1	I have enrolled in or completed an undergraduate degree (e.g. Bachelor or Associates degree)	1	1	0	1	0		1	1	2	-1	1	2	2	-1	2	2	1	2	2	8	3																					5	9	3
29	2017-06-09 00:52:58	1	Australia	1	I have enrolled in or completed a non-university qualification (e.g. TAFE certificate or diploma)	1	1	0	1	0		-2	-2	-2	-1	0	-2	-2	-1	1	0	3													8	8	7	1		7							8	7	7
30	2017-06-08 22:45:48	0	Australia	0	I have enrolled in or completed a postgraduate degree (e.g. Grad. Dip., Masters, PhD)	1	1	1	1	1	1	-2	-2	1	1	2	-1	-1	1	2	-2	3													4	10	8	1		4							2	8	8
31	2017-06-08 11:31:07	0	Australia	1	I have enrolled in or completed a postgraduate degree (e.g. Grad. Dip., Masters, PhD)	1	1	0	1	1	2	-2	-2	2	-2	2	-2	2	2	2	2	3													3	9	9	3									3	9	9
32	2017-06-08 10:24:22	0	Australia	1	I have enrolled in or completed a postgraduate degree (e.g. Grad. Dip., Masters, PhD)	1	1	1	1	1	4	0	0	2	0	2	-2	-2	-1	1	2	4																			2	10	10	2	4		4	10	10
33	2017-06-08 08:54:37	0	Australia	1	I have enrolled in or completed an undergraduate degree (e.g. Bachelor or Associates degree)	1	1	0	1	1	4	-2	-2	2	-2	2	-2	-1	-1	2	2	4																			10	10	1	2	5		7	10	1
34	2017-06-08 07:21:18	0	Australia	1	I have enrolled in or completed a postgraduate degree (e.g. Grad. Dip., Masters, PhD)	1	1	0	1	1	3	1	-1	1	1	2	-2	-1	-1	2	2	2							7	10	7	3															7	10	6
35	2017-06-07 07:27:55	1	Australia	1	I have enrolled in or completed an undergraduate degree (e.g. Bachelor or Associates degree)	1	1	1	1	0		-2	-2	1	-1	1	-2	-1	2	-1	0	3													7	9	3	3									8	3	3
36	2017-06-07 04:03:03	0	Australia	1	I have enrolled in or completed an undergraduate degree (e.g. Bachelor or Associates degree)	1	0		0			-1	-1	2	-1	2	-2	-2	-2	2	2	2							4	4	8	3															6	8	4
37	2017-06-07 02:42:34	0	Australia	1	I have enrolled in or completed an undergraduate degree (e.g. Bachelor or Associates degree)	0						-2	-2	2	2	2	0	1	1	1	1	4																			10	9	5	1		6	10	9	2
38	2017-06-06 11:38:26	1	Australia	1	I have enrolled in or completed a postgraduate degree (e.g. Grad. Dip., Masters, PhD)	1	1	0	0			-1	-1	0	1	-1	-1	2	1	2	2	2							4	7	1	1		6													6	7	1
39	2017-06-06 10:56:14	0	Australia	1	I have enrolled in or completed a postgraduate degree (e.g. Grad. Dip., Masters, PhD)	0						-1	-2	2	1	2	-2	-2	-1	0	-1	2							8	10	8	3															10	10	1
40	2017-06-07 02:22:32	1	Thailand	1	I have enrolled in or completed a postgraduate degree (e.g. Grad. Dip., Masters, PhD)	1	1	0	0			2	1	2	2	2	-2	-1	-2	-1	-2	4																			2	10	3	3			2	9	2
41	2017-06-06 06:56:56	1	Australia	1	I have enrolled in or completed an undergraduate degree (e.g. Bachelor or Associates degree)	1	1	0	1	0		0	-2	2	-1	2	-2	0	-2	2	0	2							10	10	3	2	4														10	10	3
42	2017-06-06 06:38:06	1	Jordan	0	I have enrolled in or completed a postgraduate degree (e.g. Grad. Dip., Masters, PhD)	1	1	0	1	0		-2	-2	1	0	2
43	2017-06-06 05:53:47	0	Australia	1	I have enrolled in or completed a postgraduate degree (e.g. Grad. Dip., Masters, PhD)	0						1	1	2	2	2	-2	-2	-2	2	2	2							4	10	1	1		4													7	10	1
44	2017-06-06 00:55:04	0	Australia	1	I have enrolled in or completed an undergraduate degree (e.g. Bachelor or Associates degree)	1	1	0	1	0		-1	-1	1	1	1	-1	-2	-1	1	-1	1	4	7	9	1		5																			3	7	9
45	2017-06-05 22:57:33	1	Australia	1	I have enrolled in or completed an undergraduate degree (e.g. Bachelor or Associates degree)	1	1	0	1	0		-1	-1	2	1	2	-2	-2	-2	2	2	2							5	8	6	3															7	7	3
46	2017-06-05 07:17:02	0	Australia	1	I have enrolled in or completed a postgraduate degree (e.g. Grad. Dip., Masters, PhD)	1	0		1	0		0	-2	-1	-1	-2	-1	0	2	1	-1	1	1	4	8	3																					8	10	4
47	2017-06-05 05:59:43	1	Australia	1	I have enrolled in or completed an undergraduate degree (e.g. Bachelor or Associates degree)	1	1	1	1	1	3	-2	-2	-2	-2	-1	-1	-2	-2	1	0	3													3	10	7	1		5							3	2	8
48	2017-06-05 02:53:54	0	Australia	1	I have enrolled in or completed a postgraduate degree (e.g. Grad. Dip., Masters, PhD)	1	1	0	1	1	4	1	-1	1	-2	1	-2	-2	-2	-1	0	2							3	5	8	1		4													5	6	6
49	2017-06-05 02:23:30	1	Australia	1	I have enrolled in or completed a postgraduate degree (e.g. Grad. Dip., Masters, PhD)	1	0		1	0		-1	-2	-1	-1	-2	-1	-1	0	-1	-1	1	3	8	10	1		4																			7	7	10
50	2017-06-05 02:09:01	0	Australia	1	I have enrolled in or completed an undergraduate degree (e.g. Bachelor or Associates degree)	1	1	0	1	1	4	-2	-2	1	1	1	-1	-1	0	-1	1	3													5	8	5	1		7							8	8	8
51	2017-06-05 00:54:07	0	Australia	1	I have enrolled in or completed a postgraduate degree (e.g. Grad. Dip., Masters, PhD)	1	1	0	0			-1	-1	1	-1	1	-1	1	2	1	1	1	3	9	8	1		6																			3	7	9
52	2017-06-05 00:52:05	0	Australia	1	I have enrolled in or completed an undergraduate degree (e.g. Bachelor or Associates degree)	1	1	1	1	0		-1	-1	1	-1	2	-2	1	2	-1	-1	1	3	7	6	2	5																				6	8	3
53	2017-06-05 00:27:15	0	Australia	1	I have enrolled in or completed a postgraduate degree (e.g. Grad. Dip., Masters, PhD)	1	1	0	1	0		-1	0	-1	-1	1	-1	1	-1	0	1	1	2	4	10	2	4																				4	5	5
54	2017-06-05 00:16:35	0	Australia	1	I have enrolled in or completed a postgraduate degree (e.g. Grad. Dip., Masters, PhD)	1	1	0	1	0		1	1	1	1	2	-2	-2	-1	2	2	1	5	6	2	3																					9	9	1
55	2017-06-05 00:18:08	0	United States of America	1	I have enrolled in or completed a postgraduate degree (e.g. Grad. Dip., Masters, PhD)	1	1	0	1	1	4	0	-1	2	2	2	-2	-2	-2	2	2	3													10	10	1	2	5								10	10	1
56	2017-06-05 00:08:16	0	Australia	1	I have enrolled in or completed a postgraduate degree (e.g. Grad. Dip., Masters, PhD)	1	1	0	0			2	-1	2	2	2	-2	-2	-2	2	2	4																			5	7	6	1		4	10	10	2
57	2017-06-05 00:09:01	1	Australia	1	I have enrolled in or completed an undergraduate degree (e.g. Bachelor or Associates degree)	1	0		1	0		-2	-2	-2	-2	1	-1	-2	0	0	2	2							3	8	7	1		5													6	8	6
58	2017-06-05 00:04:20	0	Australia	0	I have enrolled in or completed a postgraduate degree (e.g. Grad. Dip., Masters, PhD)	1	1	1	1	1	3	-1	-1	1	0	2	-1	-2	-1	-1	-1	1	3	7	4	2	4																				5	7	3
59	2017-06-04 22:51:16	0	Australia	1	I have enrolled in or completed a postgraduate degree (e.g. Grad. Dip., Masters, PhD)	1	1	0	1	0		1	1	1	1	-1	-1	1	0	1	-1	2							4	6	7	1		4													4	7	4
60	2017-06-04 22:15:03	0	Australia	1	I have enrolled in or completed an undergraduate degree (e.g. Bachelor or Associates degree)	1	0		0			-1	-2	1	-2	2
61	2017-06-04 17:16:51	0	Australia	1	I have enrolled in or completed a postgraduate degree (e.g. Grad. Dip., Masters, PhD)	1	1	1	1	0		-2	-2	0	-1	2	-2	-1	2	-1	-1	1	1	2	8	3																					2	8	4
62	2017-06-04 17:12:49	1	Australia	1	I have enrolled in or completed a postgraduate degree (e.g. Grad. Dip., Masters, PhD)	1	1	1	1	1	3	-1	-2	-1	-1	-1	-1	-1	-1	-1	1	3													4	10	8	2	5								5	5	4
63	2017-06-03 08:43:38	0	Australia	1	I have enrolled in or completed a non-university qualification (e.g. TAFE certificate or diploma)	1	1	1	1	1	4	-1	-1	2	2	2	-2	-2	0	2	2	4																			6	9	9	1		5	10	10	2
64	2017-06-03 03:53:57	1	Australia	1	I have enrolled in or completed a non-university qualification (e.g. TAFE certificate or diploma)	1	0		1	1	2	1	-1	1	0	1	-1	0	2	-1	-1	2							3	5	4	2	4														4	5	3
65	2017-06-03 01:00:32	0	Australia	1	I have enrolled in or completed an undergraduate degree (e.g. Bachelor or Associates degree)	1	0		1	1	4	1	-1	1	1	2	-2	-2	-2	1	2	3													3	8	3	1		4							3	3	7
66	2017-06-02 23:42:47	1	Australia	1	I have enrolled in or completed an undergraduate degree (e.g. Bachelor or Associates degree)	1	1	1	1	1	2	-1	-2	0	-1	1	-2	-1	-2	-1	0	2							3	7	7	3															4	7	5
67	2017-06-02 17:57:34	0	United Kingdom of Great Britain and Northern Ireland	1	I have enrolled in or completed an undergraduate degree (e.g. Bachelor or Associates degree)	1	0		1	0		2	2	2	2	2	-2	-2	-2	-1	2	2							8	10	2	2	5														8	10	2
68	2017-06-02 17:50:16	1	Canada	1	I have enrolled in or completed an undergraduate degree (e.g. Bachelor or Associates degree)	1	1	1	0			-2	-2	1	-2	1	-1	1	2	2	-2	2							4	7	8	3															4	5	7
69	2017-06-02 15:17:39	0	United Kingdom of Great Britain and Northern Ireland	1	I have enrolled in or completed an undergraduate degree (e.g. Bachelor or Associates degree)	1	0		1	0		2	2	2	2	2	-2	-2	-2	2	1	2							10	8	2	1		5													10	2	2
70	2017-06-02 14:45:13	0	United Kingdom of Great Britain and Northern Ireland	1	I have enrolled in or completed a postgraduate degree (e.g. Grad. Dip., Masters, PhD)	1	0		0			1	2	2	2	2	-2	-2	-2	2	1	4																			5	6	8	1		6	6	7	6
71	2017-06-02 08:12:38	0	Australia	1	I have enrolled in or completed a postgraduate degree (e.g. Grad. Dip., Masters, PhD)	0						2	2	2	2	2	-1	-1	-2	2	2	2							9	10	2	1		4													6	6	6
72	2017-06-02 07:19:20	0	Italy	0	I have enrolled in or completed a postgraduate degree (e.g. Grad. Dip., Masters, PhD)	0						0	1	2	-1	1	-2	0	1	1	1	2							4	7	6	1		7													7	7	5
73	2017-06-02 06:22:34	1	Australia	1	I have enrolled in or completed a non-university qualification (e.g. TAFE certificate or diploma)	1	0		0			-2	-1	-2	-1	0	-1	-2	-1	0	0	5																			7	8	2	3			8	8	2
74	2017-06-02 06:19:33	0	Australia	1	I have enrolled in or completed a postgraduate degree (e.g. Grad. Dip., Masters, PhD)	1	1	1	1	1	4	-1	-1	0	-1	1	-1	-1	-1	0	0	4																			4	7	7	2	5		5	6	6
75	2017-06-02 05:48:55	1	Australia	1	I have enrolled in or completed a postgraduate degree (e.g. Grad. Dip., Masters, PhD)	1	1	1	1	1	2	2	2	1	0	-1	1	1	-1	1	2	5																			8	8	6	2	5		8	8	5
76	2017-06-02 05:45:42	1	Italy	0	I have enrolled in or completed a postgraduate degree (e.g. Grad. Dip., Masters, PhD)	0						0	0	0	-1	-1	-1	-1	1	-1	0	3													2	8	5	2	4								2	6	6
77	2017-06-02 05:40:07	1	Australia	1	I have enrolled in or completed a postgraduate degree (e.g. Grad. Dip., Masters, PhD)	0						-1	-1	1	2	2	-2	-2	-2	1	2	2							6	8	3	1		5													8	8	2
78	2017-06-02 05:26:51	1	Nepal	0	I have enrolled in or completed a postgraduate degree (e.g. Grad. Dip., Masters, PhD)	1	0		1	1	4	2	2	2	2	2	-2	-2	-2	2	2	2							10	10	1	3															10	10	1
79	2017-06-02 04:22:40	1	Australia	1	I have enrolled in or completed an undergraduate degree (e.g. Bachelor or Associates degree)	1	1	0	0			2	1	2	2	2	2	0	-1	1	2	3
80	2017-06-02 04:45:32	0	Australia	1	I have enrolled in or completed an undergraduate degree (e.g. Bachelor or Associates degree)	1	1	0	1	0		-2	-1	0	1	2	-2	-2	-2	1	2	4																			3	10	2	3			8	10	1
81	2017-06-02 03:51:46	1	Australia	1	I have enrolled in or completed a postgraduate degree (e.g. Grad. Dip., Masters, PhD)	1	0		0			1	-1	2	2	2	-2	-2	-2	2	2	2							5	10	1	1		5													8	9	8
82	2017-06-02 02:34:08	1	Australia	1	I have enrolled in or completed a postgraduate degree (e.g. Grad. Dip., Masters, PhD)	1	1	1	1	1	3	-2	-2	-1	-2	2	-2	-2	-2	2	0	4																			7	10	2	1		4	7	9	4
83	2017-06-02 01:17:02	1	Australia	1	I have enrolled in or completed a postgraduate degree (e.g. Grad. Dip., Masters, PhD)	1	1	0	1	1	3	1	-1	2	-2	2	-2	-2	-2	-1	1	4																			4	6	5	2	4		4	6	4
84	2017-06-02 00:29:07	0	Australia	1	I have enrolled in or completed a postgraduate degree (e.g. Grad. Dip., Masters, PhD)	1	1	0	1	0		1	1	2	1	1	-2	-1	-2	2	1	2							4	8	8	3															7	10	3
85	2017-06-02 00:19:25	0	Australia	1	I have enrolled in or completed an undergraduate degree (e.g. Bachelor or Associates degree)	1	1	0	1	1	4	0	-1	2	2	2	-2	-2	-2	2	2	4																			10	10	1	3			10	10	1
86	2017-06-01 23:50:01	0	Australia	1	I have enrolled in or completed an undergraduate degree (e.g. Bachelor or Associates degree)	1	1	1	1	1	4	-1	-2	1	1	1	1	-1	-1	-1	1	4																			6	4	7	2	5		7	7	4
87	2017-06-01 22:23:20	1	Australia	1	I have enrolled in or completed a postgraduate degree (e.g. Grad. Dip., Masters, PhD)	1	1	0	1	1	4	1	1	-1	-1	2	-2	-2	-2	1	2	3													5	8	5	2	4								2	3	8
88	2017-06-01 19:20:28	1	United Kingdom of Great Britain and Northern Ireland	1	I have enrolled in or completed an undergraduate degree (e.g. Bachelor or Associates degree)	1	1	1	0			2	-1	2	2	2	-2	-2	-2	2	2	3													10	10	1	2	5								10	10	1
89	2017-06-01 18:51:49	0	Australia	1	I have enrolled in or completed a non-university qualification (e.g. TAFE certificate or diploma)	1	1	1	0			0	-2	1	0	2	-1	-1	1	2	2	2							9	7	8	1		7													8	8	7
90	2017-06-01 16:24:21	1	United States of America	1	I have enrolled in or completed a postgraduate degree (e.g. Grad. Dip., Masters, PhD)	1	1	0	1	0		2	-1	2	1	2	-2	-1	1	2	1	3													10	9	4	2	5								10	9	3
91	2017-06-01 15:39:17	1	Belgium	0	I have enrolled in or completed a non-university qualification (e.g. TAFE certificate or diploma)	1	0		0			0	-1	1	2	2	2	-2	-2	1	2	4																			8	9	1	3	5		8	9	1
92	2017-06-01 14:23:31	0	Australia	1	I have enrolled in or completed a postgraduate degree (e.g. Grad. Dip., Masters, PhD)	1	1	0	1	1	4	-2	-2	1	1	1	-2	-2	-2	-1	2	3													4	10	1	1		5							7	10	1
93	2017-06-01 13:43:00	0	Australia	1	I have enrolled in or completed an undergraduate degree (e.g. Bachelor or Associates degree)	1	1	1	1	1	3	1	-1	2	2	2	-2	-1	0	2	1	4																			5	9	7	1		7	7	10	8
94	2017-06-01 13:29:00	1	Australia	1	I have enrolled in or completed an undergraduate degree (e.g. Bachelor or Associates degree)	1	1	0	1	0		-2	-2	-2	-2	2	-1	-2	-2	2	2	2							8	10	8	2	5														7	8	7
95	2017-06-01 13:41:14	1	Australia	1	I have enrolled in or completed a non-university qualification (e.g. TAFE certificate or diploma)	1	0		1	0		2	2	2	1	1	-2	-2	-2	1	2	2							10	10	2	1		7													10	10	1
96	2017-06-01 11:11:40	0	Australia	1	I have enrolled in or completed a postgraduate degree (e.g. Grad. Dip., Masters, PhD)	0						2	1	2	2	2	-2	-1	-2	2	2	2							7	9	1	2	4														6	8	1
97	2017-06-01 11:08:07	0	Australia	1	I have enrolled in or completed an undergraduate degree (e.g. Bachelor or Associates degree)	1	1	1	1	1	4	-2	-2	0	0	1	-1	0	-1	-2	-2	3
98	2017-06-01 10:19:58	1	United Kingdom of Great Britain and Northern Ireland	1	I have enrolled in or completed a postgraduate degree (e.g. Grad. Dip., Masters, PhD)	1	1	1	1	0		0	-1	1	-1	1	-1	-1	0	-1	1	4																			7	9	3	2	5		7	9	3
99	2017-06-01 10:09:50	0	Australia	1	I have enrolled in or completed an undergraduate degree (e.g. Bachelor or Associates degree)	1	1	1	1	1	3	1	-1	1	2	2	-2	-2	-1	-1	-1	4																			7	9	2	1		4	8	8	3
100	2017-06-01 09:31:14	1	Australia	1	I have enrolled in or completed an undergraduate degree (e.g. Bachelor or Associates degree)	1	1	1	1	1	3	2	2	2	2	2	-2	-2	-2	2	2	3													8	7	3	3									8	8	3
101	2017-06-01 09:02:13	0	Australia	1	I have enrolled in or completed an undergraduate degree (e.g. Bachelor or Associates degree)	1	0		1	0
102	2017-06-01 08:55:50	0	Australia	1	I have enrolled in or completed a postgraduate degree (e.g. Grad. Dip., Masters, PhD)	1	0		0			1	1	2	1	2	-2	-1	-1	1	2	4																			7	8	3	3			7	8	3
103	2017-06-01 08:42:34	1	Australia	1	I have enrolled in or completed a non-university qualification (e.g. TAFE certificate or diploma)	1	1	0	1	0		-1	-1	0	0	0	0	-1	-1	-1	2	2							4	7	7	2	4														10	8	6
104	2017-06-01 08:24:00	0	Australia	1	I have enrolled in or completed an undergraduate degree (e.g. Bachelor or Associates degree)	1	1	1	1	1	3	-1	-2	1	0	0	-1	-1	-1	1	-1	4																			3	3	8	3			8	8	2
105	2017-06-01 07:48:37	0	Australia	1	I have enrolled in or completed a non-university qualification (e.g. TAFE certificate or diploma)	1	1	1	1	1	4	-1	-1	0	0	2	-2	-2	-2	-1	-1	4																			4	5	9	3			5	6	9
106	2017-06-01 07:27:30	1	Australia	1	I have enrolled in or completed a postgraduate degree (e.g. Grad. Dip., Masters, PhD)	1	1	0	1	1	4	2	-1	2	2	2	-2	-2	-2	-1	2	4																			8	7	2	2	4		9	9	2
107	2017-06-01 07:23:05	1	New Zealand	1	I have enrolled in or completed a postgraduate degree (e.g. Grad. Dip., Masters, PhD)	1	0		1	1	4	-2	-2	2	2	2	-2	-2	-2	2	2	2							4	8	5	2	5														6	8	4
108	2017-06-01 07:00:52	0	Australia	1	I have enrolled in or completed an undergraduate degree (e.g. Bachelor or Associates degree)	1	1	1	1	1	4	-1	-2	2	-1	2	-2	-2	-2	2	2	2
109	2017-06-01 06:59:13	1	United Kingdom of Great Britain and Northern Ireland	1	I have enrolled in or completed a postgraduate degree (e.g. Grad. Dip., Masters, PhD)	1	1	1	0			2	2	2	2	2	-2	-2	-2	2	2	3													10	10	1	2	5								10	10	1
110	2017-06-01 06:44:45	0	Australia	0	I have enrolled in or completed a postgraduate degree (e.g. Grad. Dip., Masters, PhD)	1	1	0	0			-1	-1	1	1	-1	1	2	2	1	1	2							8	4	8	1		5													8	6	8
111	2017-06-01 06:40:11	0	Australia	1	I have enrolled in or completed an undergraduate degree (e.g. Bachelor or Associates degree)	1	1	0	0			-2	-2	-1	-1	-1	-1	-1	-2	-1	1	2							7	7	6	1		5													7	7	6
112	2017-06-02 07:31:22	1	Australia	0	I have enrolled in or completed a non-university qualification (e.g. TAFE certificate or diploma)	1	0		1	1	4	-2	-2	-2	-2	-1	-2	-2	-1	-2	0	4																			6	8	4	2	5		6	6	4
113	2017-06-01 06:30:14	0	Australia	1	I have enrolled in or completed an undergraduate degree (e.g. Bachelor or Associates degree)	1	0		1	0		-1	-1	1	1	1	1	0	-1	-1	1	4																			4	9	7	2	4		9	9	5
114	2017-06-01 05:50:43	1	Australia	1	I have enrolled in or completed a postgraduate degree (e.g. Grad. Dip., Masters, PhD)	1	1	0	0			2	1	-1	2	2	-2	-2	-2	2	1	2							8	10	1	1		6													10	10	1
115	2017-06-01 05:53:32	1	Australia	1	I have enrolled in or completed a postgraduate degree (e.g. Grad. Dip., Masters, PhD)	1	1	0	1	1	3	-1	2	2	2	2	-2	-2	-2	2	-2	1	8	10	2	3																					8	10	2
116	2017-06-01 05:51:04	1	Australia	1	I have enrolled in or completed a postgraduate degree (e.g. Grad. Dip., Masters, PhD)	1	1	1	1	1	1	-1	-2	-1	0	2	-2	-2	0	0	1	4																			6	8	9	3			7	8	8
117	2017-06-01 05:27:39	0	Australia	1	I have enrolled in or completed a postgraduate degree (e.g. Grad. Dip., Masters, PhD)	1	1	1	1	1	1	-2	-2	2	-2	-1	-2	-1	-2	-1	-1	2							5	7	10	1		7													6	6	9
118	2017-06-01 05:24:08	0	Australia	1	I have enrolled in or completed an undergraduate degree (e.g. Bachelor or Associates degree)	1	1	0	0			-2	-2	2	2	2	-2	-2	-2	2	1	1	7	7	4	1		4																			7	7	7
119	2017-06-01 04:51:06	0	Australia	1	I have enrolled in or completed an undergraduate degree (e.g. Bachelor or Associates degree)	1	1	0	0			1	1	2	2	2	-2	-2	-2	2	2	4																			8	10	2	3			8	10	1
120	2017-06-01 04:44:14	0	Australia	1	I have enrolled in or completed an undergraduate degree (e.g. Bachelor or Associates degree)	1	1	0	1	1	4	-1	-1	-1	1	2	-2	-2	-2	-1	1	4																			8	8	6	2	4		6	5	4
121	2017-06-01 04:32:49	0	Australia	1	I have enrolled in or completed a postgraduate degree (e.g. Grad. Dip., Masters, PhD)	1	0		1	1	3	-1	-1	-1	-1	1	-2	-2	-2	-1	2	3													7	8	3	2	5								8	8	2
122	2017-06-01 04:23:58	1	Australia	1	I have enrolled in or completed an undergraduate degree (e.g. Bachelor or Associates degree)	1	0		0			1	-2	-1	-1	2	-2	-2	-2	2	2	3
123	2017-06-01 04:03:03	0	Australia	1	I have enrolled in or completed a postgraduate degree (e.g. Grad. Dip., Masters, PhD)	1	1	1	1	0		2	-1	2	2	2	-1	-2	-2	-1	2	3													6	10	1	3									10	10	1
124	2017-06-01 03:55:53	0	Australia	1	I have enrolled in or completed a postgraduate degree (e.g. Grad. Dip., Masters, PhD)	1	0		0			-2	-2	-1	1	2	-2	-2	-2	2	2	3													7	8	6	2	4								8	9	8
125	2017-06-01 03:57:16	1	Australia	1	I completed high school	1	1	0	0			-2	-2	0	0	-1	-1	-1	-1	0	-1	4																			7	8	4	3			9	5	4
126	2017-06-01 03:55:09	0	Australia	1	I have enrolled in or completed a postgraduate degree (e.g. Grad. Dip., Masters, PhD)	1	1	0	0			1	-1	1	1	1	-2	-2	-2	-1	2	3													2	5	7	3									4	6	6
127	2017-06-01 03:52:22	0	New Zealand	1	I have enrolled in or completed a postgraduate degree (e.g. Grad. Dip., Masters, PhD)	1	1	0	1	0		2	2	2	1	2	-2	-2	-2	2	2	2							6	7	8	2	4														10	10	4
128	2017-05-31 16:50:29	0	United States of America	1	I have enrolled in or completed an undergraduate degree (e.g. Bachelor or Associates degree)	1	1	1	1	1	2	0	-1	0	2	2	-2	-2	-2	0	1	4																			2	9	7	3			9	9	6
129	2017-05-31 11:46:39	0	Australia	1	I have enrolled in or completed an undergraduate degree (e.g. Bachelor or Associates degree)	1	1	1	1	1	2	-2	-2	2	2	2	-2	-2	-2	2	2	2							7	10	1	3															10	10	1
130	2017-05-30 21:14:57	0	United Kingdom of Great Britain and Northern Ireland	1	I have enrolled in or completed a postgraduate degree (e.g. Grad. Dip., Masters, PhD)	1	1	0	1	0		-2	-2	-2	-1	1	-2	-2	-1	-1	-1	3													8	7	7	3									8	9	7
131	2017-05-30 18:13:27	0	United Kingdom of Great Britain and Northern Ireland	1	I have enrolled in or completed a postgraduate degree (e.g. Grad. Dip., Masters, PhD)	1	0		1	1	4	-1	-2	-1	0	2	-2	-1	-2	-1	0	4																			3	10	3	3			3	10	3
132	2017-05-30 16:21:39	0	Australia	1	I have enrolled in or completed a postgraduate degree (e.g. Grad. Dip., Masters, PhD)	1	0		1	0		-1	-2	1	-1	1	-1	1	2	0	-1	2							6	8	9	3															8	8	5
133	2017-05-30 14:49:26	0	Australia	1	I have enrolled in or completed an undergraduate degree (e.g. Bachelor or Associates degree)	1	1	1	1	1	4	-1	-1	-1	2	1	-1	-2	-1	-1	1	2							6	7	6	3															7	6	6
134	2017-05-30 11:57:28	0	Australia	1	I have enrolled in or completed an undergraduate degree (e.g. Bachelor or Associates degree)	1	1	1	1	1	2
135	2017-05-30 12:10:43	1	Australia	1	I did not complete high school	1	1	1	1	1	3	-2	-2	-2	-1	0	-2	-1	-2	-2	-2	4																			6	9	9	2	4		6	9	9
136	2017-05-30 11:49:45	1	Australia	0	I have enrolled in or completed a postgraduate degree (e.g. Grad. Dip., Masters, PhD)	1	1	0	1	1	4	-1	-2	-1	1	2	-1	-2	2	1	2	2							5	8	2	1		6													9	9	1
137	2017-05-30 11:34:20	0	Australia	1	I have enrolled in or completed a postgraduate degree (e.g. Grad. Dip., Masters, PhD)	0						-1	2	0	-1	2	-2	-1	-1	2	1	2							3	10	2	2	5														5	10	3
138	2017-05-30 10:20:54	0	Australia	1	I have enrolled in or completed a postgraduate degree (e.g. Grad. Dip., Masters, PhD)	1	1	0	0			2	-2	2	-1	2	-1	-2	-1	1	0	4																			4	5	4	1		6	9	9	1
139	2017-05-30 10:05:42	0	Australia	1	I have enrolled in or completed a postgraduate degree (e.g. Grad. Dip., Masters, PhD)	1	1	0	1	0		-1	-1	0	0	0	0	0	1	1	1	2							3	5	4	1		5													3	5	4
140	2017-05-30 09:00:53	0	Australia	1	I have enrolled in or completed a postgraduate degree (e.g. Grad. Dip., Masters, PhD)	0						-1	-2	-1	0	1	-1	-1	-1	-1	1	2
141	2017-05-30 06:57:57	0	Australia	1	I have enrolled in or completed an undergraduate degree (e.g. Bachelor or Associates degree)	1	1	0	0			-1	-2	-1	-1	0	-1	-1	2	-2	-1	2							4	6	6	3															6	5	5
142	2017-05-30 06:11:58	0	Australia	1	I have enrolled in or completed a postgraduate degree (e.g. Grad. Dip., Masters, PhD)	1	1	1	1	1	4	0	-1	2	2	0	0	2	-1	1	1	3													3	4	8	3									4	5	4
143	2017-05-30 06:14:50	1	Australia	1	I have enrolled in or completed a postgraduate degree (e.g. Grad. Dip., Masters, PhD)	1	1	0	1	1	4	-1	-2	-1	0	2	-1	-1	-1	-1	1	3													4	8	7	3									8	9	5
144	2017-05-30 04:22:50	0	Australia	1	I have enrolled in or completed a postgraduate degree (e.g. Grad. Dip., Masters, PhD)	1	1	1	1	1	4	-1	-2	1	1	2	-2	-2	-2	-1	0	3													7	8	8	2	4								7	8	6
145	2017-05-30 02:56:00	0	Australia	1	I have enrolled in or completed a postgraduate degree (e.g. Grad. Dip., Masters, PhD)	1	0		0			1	-1	2	2	2	-2	-2	-2	2	1	2							7	9	3	3															10	10	1
146	2017-05-26 12:11:42	1	Australia	1	I have enrolled in or completed an undergraduate degree (e.g. Bachelor or Associates degree)	1	0		1	0		-2	-2	-1	1	2	-2	2	2	2	2	2							5	10	7	1		7													7	9	7
147	2017-05-23 03:09:04	0	Australia	1	I have enrolled in or completed a postgraduate degree (e.g. Grad. Dip., Masters, PhD)	1	1	0	1	0		0	-2	1	1	1	-1	-1	-1	1	2	2							4	10	6	1		4													4	7	8
148	2017-05-22 14:57:39	0	United States of America	1	I have enrolled in or completed an undergraduate degree (e.g. Bachelor or Associates degree)	1	1	1	1	0		1	-1	1	1	1	-2	-1	-1	1	1	3													2	9	5	3									3	9	6
149	2017-05-22 02:27:35	0	Australia	1	I have enrolled in or completed a non-university qualification (e.g. TAFE certificate or diploma)	1	1	0	1	1	3	-1	-2	2	1	1	-1	-1	-2	1	1	3													9	8	7	1		6							8	8	7
150	2017-05-19 19:43:11	1	Norway	0	I have enrolled in or completed a postgraduate degree (e.g. Grad. Dip., Masters, PhD)	1	1	0	1	0		2	2	2	2	2	-2	-2	-2	2	2	3													10	10	1	1		6							10	10	1
151	2017-05-19 06:31:37	1	Canada	1	I have enrolled in or completed an undergraduate degree (e.g. Bachelor or Associates degree)	1	1	1	1	1	3	-2	-2	-2	2	2	-2	-2	-1	2	2	5																			4	9	8	3			9	9	2
152	2017-05-19 05:13:31	0	United States of America	1	I have enrolled in or completed a postgraduate degree (e.g. Grad. Dip., Masters, PhD)	1	1	0	1	1	2	-2	-2	-1	-1	-1	-1	-1	-2	1	-1	2
153	2017-05-18 05:49:31	0	Australia	1	I have enrolled in or completed an undergraduate degree (e.g. Bachelor or Associates degree)	1	1	1	1	1	2	-2	-2	-1	-1	-1
154	2017-05-17 23:48:02	1	Australia	1	I have enrolled in or completed an undergraduate degree (e.g. Bachelor or Associates degree)	1	1	0	1	1	4	-2	-1	-1	-1	1	-2	-2	-2	-1	1	3													8	9	7	1		6							8	9	4
155	2017-05-17 04:07:46	0	Australia	0	I have enrolled in or completed a postgraduate degree (e.g. Grad. Dip., Masters, PhD)	0						1	0	0	2	2	-2	0	0	-1	-1	2							4	4	7	2	4														4	5	7
156	2017-05-17 03:34:59	0	Australia	1	I have enrolled in or completed a postgraduate degree (e.g. Grad. Dip., Masters, PhD)	1	0		1	1	4	1	-1	2	-1	2	-2	-2	-1	-1	2	4																			4	9	8	3			7	10	2
157	2017-05-15 15:10:42	1	United States of America	1	I have enrolled in or completed a postgraduate degree (e.g. Grad. Dip., Masters, PhD)	1	0		0			2	1	2	2	2	-2	-2	-2	2	2	3													5	9	2	3									8	9	2
158	2017-05-12 23:40:43	0	United States of America	1	I have enrolled in or completed an undergraduate degree (e.g. Bachelor or Associates degree)	1	0		1	0		-1	-2	0	0	1	-1	-1	0	1	0	2							4	10	9	2	5														4	7	7
159	2017-05-12 17:44:20	0	United States of America	1	I have enrolled in or completed a postgraduate degree (e.g. Grad. Dip., Masters, PhD)	1	0		0			-2	-2	1	-1	1	-1	-1	-1	0	-1	4																			4	7	7	3			5	7	6
160	2017-05-12 17:25:36	1	United States of America	1	I have enrolled in or completed an undergraduate degree (e.g. Bachelor or Associates degree)	1	0		0			-2	-2	2	1	2	-1	2	2	2	2	3													5	9	10	2	5								8	10	5
161	2017-05-12 16:56:46	1	United States of America	1	I have enrolled in or completed a postgraduate degree (e.g. Grad. Dip., Masters, PhD)	1	0		0			-1	-2	1	1	1	1	2	2	2	2	1	3	8	3	1		6																			3	8	3
162	2017-05-12 17:57:36	0	United States of America	1	I have enrolled in or completed a non-university qualification (e.g. TAFE certificate or diploma)	0						0	-1	-1	-1	-1	0	0	0	-1	0	4																			4	10	1	1		5	5	10	1
163	2017-05-12 19:29:44	0	United States of America	1	I have enrolled in or completed a postgraduate degree (e.g. Grad. Dip., Masters, PhD)	1	1	1	0			-1	2	2	2	2	-1	-1	-1	2	2	3													6	7	2	1		4							8	9	2
164	2017-05-11 11:57:15	0	United States of America	1	I have enrolled in or completed a postgraduate degree (e.g. Grad. Dip., Masters, PhD)	1	1	1	1	1	1	-2	-2	1	-1	2	-2	-2	-2	2	2	3													5	7	7	2	5								7	8	6
165	2017-05-10 12:16:22	0	Australia	1	I have enrolled in or completed a non-university qualification (e.g. TAFE certificate or diploma)	1	1	1	1	1	3	-2	-2	-1	-1	2	-1	-2	1	0	1	3													7	7	6	1		4							5	6	6
166	2017-05-17 02:10:17	0	Australia	1	I have enrolled in or completed a non-university qualification (e.g. TAFE certificate or diploma)	1	1	1	1	0		-2	-1	0	-1	1	-1	1	1	0	-1	3													5	5	4	1		6
167	2017-05-09 16:52:31	0	Australia	1	I have enrolled in or completed an undergraduate degree (e.g. Bachelor or Associates degree)	1	1	1	1	1	4	-2	-2	2	-1	2	-1	-2	2	2	2	2							5	7	4	2	4														7	4	4
168	2017-05-09 15:07:18	0	Australia	1	I have enrolled in or completed a non-university qualification (e.g. TAFE certificate or diploma)	1	0		1	0		-2	-2	2	1	1	-2	-2	-1	-1	1	2							8	7	3	3															7	7	3
169	2017-05-09 13:49:25	0	United States of America	1	I have enrolled in or completed a postgraduate degree (e.g. Grad. Dip., Masters, PhD)	1	0		1	0		-1	-1	1	-1	1	0	-2	-2	0	2	5																			8	10	2	2	5		9	10	2
170	2017-05-09 11:44:56	0	Australia	1	I have enrolled in or completed an undergraduate degree (e.g. Bachelor or Associates degree)	1	1	1	1	1	3	1	-1	1	1	2	-2	-2	-1	-1	-1	3													10	7	9	2	4								8	8	8
171	2017-05-09 11:01:22	0	Australia	1	I completed high school	1	1	1	1	1	3	-2	-2	-2	-2	2
172	2017-05-08 13:17:14	0	United States of America	1	I have enrolled in or completed an undergraduate degree (e.g. Bachelor or Associates degree)	1	1	0	0			-2	-2	-2	0	2	-2	-2	-2	-2	-1	2							6	10	10	1		6													7	9	8
173	2017-05-07 21:55:25	0	United Kingdom of Great Britain and Northern Ireland	1	I have enrolled in or completed a postgraduate degree (e.g. Grad. Dip., Masters, PhD)	1	1	1	1	1	3	2	0	0	2	2	-2	-2	-2	1	2	3													5	5	6	3									8	6	6
174	2017-05-07 10:10:59	0	Australia	1	I have enrolled in or completed an undergraduate degree (e.g. Bachelor or Associates degree)	1	1	1	1	1	1	0	-1	1	1	2	-2	-1	-1	1	-1	1	7	9	6	1		4																			6	9	6
175	2017-05-04 01:34:43	0	Australia	1	I did not complete high school	1	1	1	1	1	3	1	-2	0	1	2	-2	1	2	1	-2	4																			7	9	4	1		6	7	7	6
176	2017-05-03 17:11:54	0	United States of America	1	I have enrolled in or completed an undergraduate degree (e.g. Bachelor or Associates degree)	1	1	1	1	1	4	-2	-2	-1	-1	1	-2	-1	-2	0	-1	4																			6	9	5	1		4	8	9	8
177	2017-05-03 12:44:45	0	United Kingdom of Great Britain and Northern Ireland	1	I have enrolled in or completed an undergraduate degree (e.g. Bachelor or Associates degree)	1	0		0			2	2	2	2	2	-2	-2	-2	2	2	3													9	10	1	1		6							10	10	10
178	2017-05-01 06:03:35	0	United States of America	1	I have enrolled in or completed an undergraduate degree (e.g. Bachelor or Associates degree)	1	1	0	0			-1	-2	-1	0	2	-2	-1	-1	1	1	3													8	7	3	1		4							7	8	3
179	2017-04-30 11:47:36	0	Finland	0	I have enrolled in or completed an undergraduate degree (e.g. Bachelor or Associates degree)	1	1	1	1	1	4	-1	1	2	1	2	-2	-2	-1	-1	-1	4																			4	7	8	2	4		7	8	7
180	2017-04-29 08:32:17	0	Australia	1	I have enrolled in or completed an undergraduate degree (e.g. Bachelor or Associates degree)	1	1	1	1	1	2	-2	-2	2	-1	2	-1	-2	-1	0	-1	1	1	10	8	1		4																			1	10	8
181	2017-04-28 22:19:49	0	New Zealand	1	I have enrolled in or completed a postgraduate degree (e.g. Grad. Dip., Masters, PhD)	1	1	1	1	1	1	-1	-2	1	-1	-1	-1	-2	-2	2	2	3													4	4	9	1		6							7	8	4
182	2017-04-28 19:25:06	1	Switzerland	0	I have enrolled in or completed a postgraduate degree (e.g. Grad. Dip., Masters, PhD)	1	0		0			-1	-1	2	2	2	-2	-2	-2	-1	2	3													9	9	5	1		4							8	8	8
183	2017-04-28 06:20:24	1	Australia	1	I have enrolled in or completed an undergraduate degree (e.g. Bachelor or Associates degree)	1	1	1	1	1	4	-1	-1	-1	1	2	-2	-2	-1	-1	0	4																			6	10	7	3			6	10	4
184	2017-04-24 18:37:40	1	United Kingdom of Great Britain and Northern Ireland	1	I have enrolled in or completed a non-university qualification (e.g. TAFE certificate or diploma)	1	1	1	1	1	3	-1	0	1	1	1	-2	-1	0	-2	-2	4																			5	6	7	1		5	7	7	4
185	2017-04-11 01:15:20	0	United States of America	1	I have enrolled in or completed an undergraduate degree (e.g. Bachelor or Associates degree)	1	0		1	0		-1	-1	2	-1	2	-2	-1	0	0	1	4																			8	8	4	1		6	5	5	5
186	2017-04-10 13:50:03	1	United States of America	1	I have enrolled in or completed an undergraduate degree (e.g. Bachelor or Associates degree)	1	1	1	1	1	2	-1	-2	-1	-1	1
187	2017-04-10 04:05:42	1	Australia	1	I have enrolled in or completed an undergraduate degree (e.g. Bachelor or Associates degree)	1	0		0			2	2	2	2	2	-2	-2	-2	2	1	2							2	4	7	3															8	8	8
188	2017-04-09 05:49:05	1	Australia	1	I have enrolled in or completed a postgraduate degree (e.g. Grad. Dip., Masters, PhD)	1	0		0			-2	1	2	2	2	-2	-2	-2	-1	-1	3													8	8	6	1		5							8	8	6
189	2017-04-09 05:49:04	0	Australia	1	I have enrolled in or completed a non-university qualification (e.g. TAFE certificate or diploma)	1	1	1	1	1	4	2	2	-2	2	2	-2	-2	-2	-2	-1	3													4	4	6	2	5								7	7	4
190	2017-04-08 22:55:28	0	Australia	1	I completed high school	1	1	1	1	1	2	0	0	2	1	-2	-2	-1	0	0	0	4																			2	10	9	3			2	9	8
191	2017-04-08 01:05:55	1	United States of America	1	I completed high school	1	1	1	1	1	2	-1	-2	-2	0	0	-1	2	2	-1	-2	2							3	10	10	3															3	10	10
192	2017-04-08 00:58:05	1	United States of America	1	I have enrolled in or completed a postgraduate degree (e.g. Grad. Dip., Masters, PhD)	1	0		1	0		-1	-2	-1	0	1	-1	1	2	2	1	2							2	3	9	2	4														7	7	4
193	2017-04-06 18:30:34	0	Canada	1	I have enrolled in or completed a postgraduate degree (e.g. Grad. Dip., Masters, PhD)	1	1	1	1	1	2	2	-1	1	1	2	-2	-2	-2	-1	-1	4																			5	4	7	2	5		7	7	8
194	2017-04-03 05:37:49	0	Australia	1	I have enrolled in or completed a postgraduate degree (e.g. Grad. Dip., Masters, PhD)	1	1	1	1	1	2	-2	-2	-1	-1	2	-2	-2	-1	-1	0	2							10	8	3	1		5													10	9	1
195	2017-04-01 05:51:36	0	Poland	0	I have enrolled in or completed a postgraduate degree (e.g. Grad. Dip., Masters, PhD)	1	1	0	1	1	1	-1	-2	2	-1	2	-2	2	0	2	0	2							3	8	8	2	4														3	8	8
196	2017-03-29 15:14:39	1	United States of America	1	I have enrolled in or completed a non-university qualification (e.g. TAFE certificate or diploma)	1	1	1	1	1	4	1	-1	2	2	2	-2	-2	-2	2	1	2							8	10	1	2	4														10	10	1
197	2017-03-29 04:04:15	1	United States of America	1	I have enrolled in or completed an undergraduate degree (e.g. Bachelor or Associates degree)	1	0		1	0		-1	-1	2	2	2	1	-1	-1	1	1	3													3	8	3	3									8	9	1
198	2017-03-28 17:43:58	0	United States of America	1	I have enrolled in or completed an undergraduate degree (e.g. Bachelor or Associates degree)	1	1	1	1	1	1	-1	-1	-1	1	0	-1	0	-1	0	-1	3													6	7	10	3									7	7	7
199	2017-03-28 16:17:30	1	Australia	1	I have enrolled in or completed an undergraduate degree (e.g. Bachelor or Associates degree)	1	0		1	1	3	-2	-2	-1	-1	-1	-2	-2	-1	2	2	2							9	10	3	2	5														9	9	3
200	2017-03-28 12:58:01	0	Greece	0	I have enrolled in or completed a postgraduate degree (e.g. Grad. Dip., Masters, PhD)	1	1	0	0			0	-1	0	2	2	-2	-1	-1	2	1	2							1	10	10	2	4														5	10	2
201	2017-03-28 12:19:46	0	United Kingdom of Great Britain and Northern Ireland	1	I have enrolled in or completed an undergraduate degree (e.g. Bachelor or Associates degree)	1	0		1	0		-2	-2	0	0	-2	-1	2	2	2	0	1	3	5	8	3																					3	5	8
202	2017-03-28 10:01:28	1	France	0	I have enrolled in or completed a postgraduate degree (e.g. Grad. Dip., Masters, PhD)	1	0		0			2	2	-2	2	2	-2	-2	-2	2	2	2
203	2017-03-28 06:10:29	1	United States of America	1	I have enrolled in or completed an undergraduate degree (e.g. Bachelor or Associates degree)	1	1	0	1	0		-1	-2	2	-1	1	-1	-1	-1	-1	0	1	2	5	8	3																					6	8	7
204	2017-03-28 01:39:08	0	Australia	1	I have enrolled in or completed an undergraduate degree (e.g. Bachelor or Associates degree)	1	1	0	1	1	3	1	-1	-1	1	2	-1	-1	-1	1	1	3													6	8	6	1		5							7	7	4
205	2017-03-27 13:58:33	0	United Kingdom of Great Britain and Northern Ireland	1	I have enrolled in or completed an undergraduate degree (e.g. Bachelor or Associates degree)	1	1	1	1	1	4	-1	-1	-1	-1	-1	-2	-2	-1	-1	-1	3													5	6	8	3									5	9	3
206	2017-03-26 08:13:36	1	United Kingdom of Great Britain and Northern Ireland	1	I have enrolled in or completed a postgraduate degree (e.g. Grad. Dip., Masters, PhD)	1	1	0	1	0		2	-2	2	2	2	-2	-2	-2	2	2	3													10	10	1	2	4								5	5	6
207	2017-03-26 03:58:42	1	Canada	1	I have enrolled in or completed a non-university qualification (e.g. TAFE certificate or diploma)	1	1	0	1	0		1	1	1	0	2	-2	-2	-1	2	2	3
208	2017-03-25 21:24:02	0	United Kingdom of Great Britain and Northern Ireland	1	I have enrolled in or completed an undergraduate degree (e.g. Bachelor or Associates degree)	1	0		1	1	4	1	1	2	2	2	-2	-2	-2	2	2	3													6	8	2	1		7							7	8	8
209	2017-03-25 14:24:27	1	Australia	1	I have enrolled in or completed an undergraduate degree (e.g. Bachelor or Associates degree)	1	0		0			-1	-2	1	0	1	-1	-1	1	1	1	2							7	6	3	3															10	10	1
210	2017-03-24 17:20:23	1	Ireland	1	I have enrolled in or completed an undergraduate degree (e.g. Bachelor or Associates degree)	1	0		1	0		-2	-2	-1	-1	1	-1	-1	-2	-1	-1	1	8	9	3	3																					8	9	2
211	2017-03-24 13:14:04	0	Canada	1	I have enrolled in or completed a postgraduate degree (e.g. Grad. Dip., Masters, PhD)	1	1	1	1	1	1	0	-1	1	-1	2	-2	-2	-2	1	2	1	10	7	6	2	5																				10	10	1
212	2017-03-23 11:17:43	0	United States of America	1	I have enrolled in or completed a postgraduate degree (e.g. Grad. Dip., Masters, PhD)	1	1	0	0			2	2	2	2	2	-2	-2	-2	2	2	2							10	10	1	1		4													10	10	1
213	2017-03-22 12:08:47	0	Australia	1	I completed high school	1	1	1	1	1	1	-2	-1	0	1	2	-1	-1	-1	-1	-1	3													8	7	8	1		4							8	9	9
214	2017-03-22 04:16:32	0	Australia	1	I have enrolled in or completed an undergraduate degree (e.g. Bachelor or Associates degree)	1	1	0	1	0		-1	0	1	2	2	-2	-2	-2	-1	2	3													5	10	5	1		6							10	10	2
215	2017-03-21 21:51:56	0	Australia	1	I have enrolled in or completed a postgraduate degree (e.g. Grad. Dip., Masters, PhD)	0						-2	-2	1	-1	1	-2	2	2	2	2	2							10	10	1	1		5													10	10	1
216	2017-03-21 17:11:07	0	Qatar	0	I have enrolled in or completed an undergraduate degree (e.g. Bachelor or Associates degree)	1	1	0	1	1	2	-1	-2	-2	-2	-1	-2	0	-1	-2	-2	2							4	3	10	2	5														3	2	10
217	2017-03-21 05:39:56	0	Australia	1	I have enrolled in or completed a postgraduate degree (e.g. Grad. Dip., Masters, PhD)	1	1	0	1	1	4	1	-1	1	-1	1	-1	-1	-1	-1	0	3													3	8	8	3									7	7	6
218	2017-03-21 05:34:09	0	Australia	1	I have enrolled in or completed a postgraduate degree (e.g. Grad. Dip., Masters, PhD)	1	0		0			-2	-2	0	-1	2	-2	-2	1	0	-1	5																			5	9	7	3			5	9	7
219	2017-03-21 05:26:40	0	Australia	1	I have enrolled in or completed a postgraduate degree (e.g. Grad. Dip., Masters, PhD)	1	0		1	1	4	-2	-2	1	1	1	-1	0	-1	1	-1	3													5	8	7	3									8	8	7
220	2017-03-21 05:21:13	0	Australia	1	I have enrolled in or completed a postgraduate degree (e.g. Grad. Dip., Masters, PhD)	1	0		1	1	4	-1	-1	0	-1	1	-1	-2	-2	-1	1	2							2	10	5	2	5														2	10	5
221	2017-03-21 04:15:21	1	Australia	1	I did not complete high school	1	1	0	0			0	0	-1	-1	2	-2	1	-1	2	2	5																			3	10	5	2	4		3	10	7
222	2017-03-20 16:38:05	1	United Kingdom of Great Britain and Northern Ireland	1	I have enrolled in or completed a postgraduate degree (e.g. Grad. Dip., Masters, PhD)	1	1	1	1	0		-1	-1	2	2	2	-2	-1	-2	2	2	1	9	10	1	3																					10	10	1
223	2017-03-20 16:06:30	0	Canada	1	I completed high school	1	1	1	1	1	1	-2	-2	-2	0	-1	-1	2	2	2	-2	4																			1	9	10	2	4		1	1	10
224	2017-03-20 10:50:19	0	Australia	1	I have enrolled in or completed a postgraduate degree (e.g. Grad. Dip., Masters, PhD)	1	0		1	1	4	-1	-1	-2	-1	2	-2	-2	-2	-1	-1	3													3	4	8	3									8	9	3
225	2017-03-20 02:39:03	1	Australia	1	I have enrolled in or completed an undergraduate degree (e.g. Bachelor or Associates degree)	1	0		0
226	2017-03-20 02:03:26	0	Australia	1	I have enrolled in or completed an undergraduate degree (e.g. Bachelor or Associates degree)	1	1	0	1	1	4	-2	1	1	2	2	-2	-2	-2	1	2	2							10	8	8	1		5													10	9	4
227	2017-03-19 23:32:07	0	Australia	0	I have enrolled in or completed a postgraduate degree (e.g. Grad. Dip., Masters, PhD)	1	1	0	0			1	1	2	2	2	-1	-1	-1	2	2	2							2	5	2	2	5														8	9	1
228	2017-03-19 22:24:09	1	United Kingdom of Great Britain and Northern Ireland	1	I have enrolled in or completed a postgraduate degree (e.g. Grad. Dip., Masters, PhD)	1	1	0	1	0		2	2	2	2	2	-2	-2	-2	2	2	2							10	10	3	2	5														5	5	7
229	2017-03-19 22:14:33	0	Australia	1	I have enrolled in or completed a non-university qualification (e.g. TAFE certificate or diploma)	1	1	1	1	1	2	-2	-2	2	-1	2	-2	-2	-2	-2	-1	2							4	10	8	3															5	10	8
230	2017-03-19 19:30:24	0	United Kingdom of Great Britain and Northern Ireland	1	I have enrolled in or completed a non-university qualification (e.g. TAFE certificate or diploma)	1	1	1	1	1	3	-2	-1	-1	-1	2	-2	-1	-1	-1	-1	2							4	6	8	1		4													5	7	6
231	2017-03-19 18:12:08	0	Finland	0	I have enrolled in or completed an undergraduate degree (e.g. Bachelor or Associates degree)	1	1	0	0			1	-1	2	2	2	-2	1	1	2	-2	1	1	10	5	1		6																			6	10	3
232	2017-03-19 08:41:33	0	United Kingdom of Great Britain and Northern Ireland	1	I have enrolled in or completed an undergraduate degree (e.g. Bachelor or Associates degree)	1	1	0	1	0		0	-1	2	-1	-1	-1	0	-1	0	0	2							4	7	7
233	2017-03-19 07:40:27	0	United Kingdom of Great Britain and Northern Ireland	1	I have enrolled in or completed an undergraduate degree (e.g. Bachelor or Associates degree)	0						-2	-2	-1	-2	0	-1	-1	-1	1	0	2							3	10	8	1		5													7	8	4
234	2017-03-19 06:35:30	0	Australia	1	I have enrolled in or completed a postgraduate degree (e.g. Grad. Dip., Masters, PhD)	0						-2	-2	-2	-1	2	-2	-2	-1	-2	-2	3													7	5	8	1		6							10	9	4
235	2017-03-18 21:27:23	1	United States of America	1	I completed high school	1	1	1	1	1	1	1	-1	-1	-1	1	-2	-2	1	2	2	5																			3	3	3	1	4
236	2017-03-18 19:52:17	0	United Kingdom of Great Britain and Northern Ireland	1	I have enrolled in or completed a non-university qualification (e.g. TAFE certificate or diploma)	1	1	1	1	1	4	-1	-1	1	2	2	-2	-2	-1	0	0	3													3	10	10	1		5							8	10	9
237	2017-03-18 16:28:50	0	Lithuania	0	I have enrolled in or completed an undergraduate degree (e.g. Bachelor or Associates degree)	1	1	0	0			1	1	1	1	2	-2	-1	-1	2	2	2							7	9	5	1		4													9	10	3
238	2017-03-18 15:18:00	0	United Kingdom of Great Britain and Northern Ireland	1	I have enrolled in or completed a postgraduate degree (e.g. Grad. Dip., Masters, PhD)	1	1	1	1	1	3	2	1	2	2	2	-2	-2	-1	2	1	1	3	8	3	1		7																			7	8	2
239	2017-03-18 14:36:38	0	United Kingdom of Great Britain and Northern Ireland	1	I have enrolled in or completed a postgraduate degree (e.g. Grad. Dip., Masters, PhD)	1	0		1	0		1	-1	2	-1	2	-2	-1	-1	-1	1	2							8	9	6	3															8	9	4
240	2017-03-18 09:22:59	1	United Kingdom of Great Britain and Northern Ireland	1	I have enrolled in or completed a postgraduate degree (e.g. Grad. Dip., Masters, PhD)	1	0		1	0		1	-1	0	-1	1	-1	-1	-1	2	2	2							5	7	4	1		7													10	9	3
241	2017-03-18 08:28:44	1	Sweden	0	I have enrolled in or completed an undergraduate degree (e.g. Bachelor or Associates degree)	1	0		1	1	4	2	2	2	2	2	-2	-2	-1	2	2	2							7	9	3	2	5														7	10	3
242	2017-03-18 07:09:20	0	United Kingdom of Great Britain and Northern Ireland	1	I have enrolled in or completed an undergraduate degree (e.g. Bachelor or Associates degree)	1	1	1	1	0		2	2	-2	2	2	-2	-2	-2	-1	2	3													8	10	3	2	4								8	9	3
243	2017-03-18 06:54:04	0	Australia	0	I have enrolled in or completed a postgraduate degree (e.g. Grad. Dip., Masters, PhD)	1	1	1	0			-1	-1	2	1	2	-2	-1	1	-1	-1	3													7	8	7	1		6							7	7	8
244	2017-03-18 05:00:24	0	New Zealand	1	I have enrolled in or completed an undergraduate degree (e.g. Bachelor or Associates degree)	0
245	2017-03-17 23:09:58	0	United Kingdom of Great Britain and Northern Ireland	1	I have enrolled in or completed an undergraduate degree (e.g. Bachelor or Associates degree)	1	1	0	0			-2	-2	2	-1	2	-2	-2	-2	2	-1	2							7	8	3	1		7													10	10	2
246	2017-03-17 22:46:59	0	United Kingdom of Great Britain and Northern Ireland	1	I have enrolled in or completed a postgraduate degree (e.g. Grad. Dip., Masters, PhD)	1	0		1	1	4	2	1	2	1	2	-2	-2	-2	2	2	3													5	7	7	2	5								10	8	4
247	2017-03-17 22:32:22	0	United Kingdom of Great Britain and Northern Ireland	1	I have enrolled in or completed a non-university qualification (e.g. TAFE certificate or diploma)	1	1	1	1	1	2	-2	-2	2	2	2	-2	-2	-2	-1	2	3													8	8	10	2	5								5	6	10
248	2017-03-17 22:26:38	Other	Antigua and Barbuda	0	I have enrolled in or completed a non-university qualification (e.g. TAFE certificate or diploma)	1	1	1
249	2017-03-17 22:30:01	0	United Kingdom of Great Britain and Northern Ireland	1	I have enrolled in or completed an undergraduate degree (e.g. Bachelor or Associates degree)	1	1	1	0			-2	-2	1	-1	2	-2	1	1	-1	0	2							3	8	7	3															8	10	1
250	2017-03-17 22:30:47	0	Switzerland	0	I have enrolled in or completed an undergraduate degree (e.g. Bachelor or Associates degree)	1	1	1	0			0	1	0	2	2	-2	-1	0	2	0	1	4	10	6	3																					4	10	5
251	2017-03-17 22:24:20	1	United Kingdom of Great Britain and Northern Ireland	1	I have enrolled in or completed a postgraduate degree (e.g. Grad. Dip., Masters, PhD)	1	1	1	1	1	3	-2	-2	-1	-2	2	-2	-2	-2	-2	0	2							4	10	5	2	4														10	10	7
252	2017-03-17 21:49:59	0	Australia	1	I completed high school	1	1	1	1	0		-1	0	-1	1	2	-2	-2	-1	-1	1	4																			4	7	9	2	5		8	8	5
253	2017-03-17 21:43:26	0	United Kingdom of Great Britain and Northern Ireland	1	I have enrolled in or completed a postgraduate degree (e.g. Grad. Dip., Masters, PhD)	0						1	2	2	2	2	-2	-2	-2	1	2	3													5	8	2	2	5								9	9	2
254	2017-03-17 21:44:35	0	United Kingdom of Great Britain and Northern Ireland	1	I have enrolled in or completed a non-university qualification (e.g. TAFE certificate or diploma)	1	1	1	1	0		-2	-2	-1	0	2	-2	-1	-1	-1	-1	3													4	7	7	2	4								8	10	1
255	2017-03-17 21:18:58	1	Australia	1	I have enrolled in or completed a postgraduate degree (e.g. Grad. Dip., Masters, PhD)	1	1	1	0			-2	-2	0	0	2	-2	-1	1	2	-1	3													7	10	7	3									8	10	8
256	2017-03-17 21:06:02	0	New Zealand	0	I have enrolled in or completed an undergraduate degree (e.g. Bachelor or Associates degree)	1	0		1	0		-2	-2	1	0	2	-2	-1	0	-1	1	2							3	10	10	1		7													10	10	10
257	2017-03-17 20:50:44	0	United Kingdom of Great Britain and Northern Ireland	1	I have enrolled in or completed an undergraduate degree (e.g. Bachelor or Associates degree)	1	1	0	1	0		-1	1	1	1	2	-2	-2	-2	-1	2	2							4	9	7	2	5														5	8	6
258	2017-03-17 17:18:22	0	Netherlands	0	I have enrolled in or completed an undergraduate degree (e.g. Bachelor or Associates degree)	1	1	0	0
259	2017-03-17 16:14:44	0	United Kingdom of Great Britain and Northern Ireland	1	I have enrolled in or completed an undergraduate degree (e.g. Bachelor or Associates degree)	1	1	1	0			-1	-2	2	2	2	-1	-2	2	2	-1	1	4	8	8	1		4																			3	8	8
260	2017-03-17 14:56:30	0	United Kingdom of Great Britain and Northern Ireland	1	I have enrolled in or completed a postgraduate degree (e.g. Grad. Dip., Masters, PhD)	1	1	0	0			2	2	-1	2	2	-2	-2	-2	1	2	2
261	2017-03-17 14:53:58	0	Malaysia	1	I have enrolled in or completed a postgraduate degree (e.g. Grad. Dip., Masters, PhD)	1	1	0	0			2	2	2	1	2	-2	-1	-2	-1	2	2							6	7	1	2	5														9	9	1
262	2017-03-17 13:56:09	0	Germany	0	I have enrolled in or completed a non-university qualification (e.g. TAFE certificate or diploma)	1	1	0	1	0		-1	-2	2	-1	1	-1	-1	-1	1	0	1	3	5	5	3																					4	6	5
263	2017-03-17 13:09:33	0	Australia	1	I have enrolled in or completed an undergraduate degree (e.g. Bachelor or Associates degree)	1	1	1	0			-1	-1	0	1	-1	1	1	2	1	1	3													6	4	7	1		7							7	7	4
264	2017-03-17 12:03:57	0	Australia	1	I have enrolled in or completed a postgraduate degree (e.g. Grad. Dip., Masters, PhD)	1	1	1	1	0		-1	0	2	2	2	-2	2	2	2	2	2							5	6	5	1		4													7	5	7
265	2017-03-17 11:49:46	0	Australia	1	I have enrolled in or completed a postgraduate degree (e.g. Grad. Dip., Masters, PhD)	1	1	1	1	1	3	1	-1	-1	-1	1	-2	-1	1	-1	2	1	3	9	10	3																					7	9	8
266	2017-03-17 11:47:45	0	Australia	1	I have enrolled in or completed a non-university qualification (e.g. TAFE certificate or diploma)	1	1	1	1	1	1	0	-1	-2	-1	-1	-2	0	0	-1	1	2							10	8	8	2	5														10	8	2
267	2017-03-17 11:16:56	0	Australia	1	I have enrolled in or completed an undergraduate degree (e.g. Bachelor or Associates degree)	0						-2	-2	1	-2	-1	-1	-2	-2	2	1	1	4	1	6	2	5																				6	2	4
268	2017-03-17 11:05:52	0	Sweden	0	I have enrolled in or completed an undergraduate degree (e.g. Bachelor or Associates degree)	1	1	0	0			2	1	2	1	2	-2	-2	-2	2	2	2							7	10	1	3															10	10	1
269	2017-03-17 10:40:52	1	Brazil	0	I have enrolled in or completed a postgraduate degree (e.g. Grad. Dip., Masters, PhD)	1	1	0	0			1	-1	-1	0	2	-2	-1	-1	-1	1	2							7	10	2	2	4														3	10	2
270	2017-03-17 10:27:58	0	Australia	1	I have enrolled in or completed a postgraduate degree (e.g. Grad. Dip., Masters, PhD)	1	1	1	1	1	4	-2	-2	-1	-2	2	-2	-2	-1	0	0	2							4	10	8	2	5														5	10	5
271	2017-03-17 10:11:23	0	United Kingdom of Great Britain and Northern Ireland	1	I have enrolled in or completed a postgraduate degree (e.g. Grad. Dip., Masters, PhD)	0						2	-1	-2	2	2	-2	-2	-2	2	0	2							5	7	7	3															8	9	4
272	2017-03-17 10:07:46	1	Ireland	1	I have enrolled in or completed an undergraduate degree (e.g. Bachelor or Associates degree)	1	0		1	0		2	-1	1	1	2	-2	0	-1	2	1	1	5	8	2	1		7																			7	4	2
273	2017-03-17 09:53:50	0	Australia	1	I have enrolled in or completed a non-university qualification (e.g. TAFE certificate or diploma)	1	1	1	1	0		-2	-2	-2	-1	2	-2	2	0	1	-1	3													1	5	7	2	4								1	5	5
274	2017-03-17 09:22:09	0	Netherlands	0	I have enrolled in or completed an undergraduate degree (e.g. Bachelor or Associates degree)	1	1	1	0			2	2	2	2	2	-2	-2	-2	2	2	1	7	9	2	3																					9	9	1
275	2017-03-17 09:17:04	0	Australia	1	I have enrolled in or completed a postgraduate degree (e.g. Grad. Dip., Masters, PhD)	1	0		1	0		-1	-2	1	1	1	-1	0	-1	1	0	3													3	10	8	1		5							8	8	8
276	2017-03-17 09:03:32	0	Denmark	0	I have enrolled in or completed an undergraduate degree (e.g. Bachelor or Associates degree)	1	1	1	0			-1	-2	0	1	2	-2	0	-2	0	2	2							7	10	1	1		7													8	10	1
277	2017-03-17 08:31:56	1	Norway	0	I have enrolled in or completed an undergraduate degree (e.g. Bachelor or Associates degree)	1	0		0			-1	-2	2	0	2	-2	-2	-2	2	2	1
278	2017-03-17 05:40:49	0	South Africa	1	I have enrolled in or completed a non-university qualification (e.g. TAFE certificate or diploma)	1	1	1	1	0		-2	-2	-1	-1	1	-1	-2	0	-1	-1	3													4	7	10	2	4								6	8	8
279	2017-03-17 04:56:19	0	Australia	1	I have enrolled in or completed an undergraduate degree (e.g. Bachelor or Associates degree)	1	1	0	1	1	4	-1	-2	-1	-1	0	-2	-2	-1	-1	0	4																			8	7	5	3			7	7	5
280	2017-03-17 04:29:04	1	United States of America	1	I have enrolled in or completed an undergraduate degree (e.g. Bachelor or Associates degree)	1	1	0	1	1	4	1	-1	1	0	1	-2	-2	-2	1	1	3													7	10	3	2	5								10	10	1
281	2017-03-17 03:56:30	1	Japan	0	I have enrolled in or completed an undergraduate degree (e.g. Bachelor or Associates degree)	1
282	2017-03-17 04:06:58	0	France	0	I have enrolled in or completed a postgraduate degree (e.g. Grad. Dip., Masters, PhD)	1	0		1	0		1	-1	2	0	1	0	0	-1	-1	2	2							7	7	2	3															8	8	1
283	2017-03-17 03:30:12	0	Australia	1	I have enrolled in or completed a postgraduate degree (e.g. Grad. Dip., Masters, PhD)	1	1	1	1	1	2	-1	-2	0	1	2	-1	-1	1	0	0	1	5	7	7	1		6																			8	7	2
284	2017-03-17 03:13:12	0	Australia	1	I have enrolled in or completed an undergraduate degree (e.g. Bachelor or Associates degree)	1	1	0	0
285	2017-03-17 02:47:25	0	United States of America	1	I have enrolled in or completed a postgraduate degree (e.g. Grad. Dip., Masters, PhD)	1	1	0	1	0		-2	-2	-2	-1	1	-2	0	-1	-1	-2	3													2	9	10	1		5							3	8	10
286	2017-03-17 02:31:38	1	United States of America	1	I have enrolled in or completed a postgraduate degree (e.g. Grad. Dip., Masters, PhD)	0
287	2017-03-17 02:02:10	1	Canada	0	I have enrolled in or completed a postgraduate degree (e.g. Grad. Dip., Masters, PhD)	1	1	0	1	1	2	-1	-2	-2	-2	1	-2	-1	1	-1	0	2							7	8	5	2	5														4	7	6
288	2017-03-17 01:22:46	1	Chile	0	I have enrolled in or completed a postgraduate degree (e.g. Grad. Dip., Masters, PhD)	1	1	0	0			1	-1	2	2	2	-2	-2	-2	2	2	2							4	9	8	3															4	9	8
289	2017-03-17 01:11:58	1	Chile	0	I have enrolled in or completed an undergraduate degree (e.g. Bachelor or Associates degree)	0						-1	-1	0	0	0	-1	1	1	-1	1	2							3	8	9	1		6													5	8	10
290	2017-03-17 00:33:58	0	United States of America	1	I have enrolled in or completed a non-university qualification (e.g. TAFE certificate or diploma)	1	1	0	1	1	2	-2	-2	1	-1	2	-2	-2	-2	-2	-2	3													7	10	9	1		6							7	10	3
291	2017-03-17 00:18:36	0	United Kingdom of Great Britain and Northern Ireland	1	I have enrolled in or completed an undergraduate degree (e.g. Bachelor or Associates degree)	1	1	1	1	1	3	-1	-2	-2	-1	2	-2	-2	-2	2	2	2							4	8	6	2	4														6	7	6
292	2017-03-17 00:09:37	0	United Kingdom of Great Britain and Northern Ireland	1	I have enrolled in or completed a non-university qualification (e.g. TAFE certificate or diploma)	1	1	0	1	0		-2	-1	1	0	2	-2	-2	-1	0	0	3													4	9	10	3									5	8	9
293	2017-03-17 00:08:02	1	United Kingdom of Great Britain and Northern Ireland	1	I have enrolled in or completed an undergraduate degree (e.g. Bachelor or Associates degree)	1	0		0			0	-2	-1	-1	1	-2	0	0	-2	1	2							6	4	5	3															8	8	3
294	2017-03-16 23:53:20	0	United Kingdom of Great Britain and Northern Ireland	1	I have enrolled in or completed a postgraduate degree (e.g. Grad. Dip., Masters, PhD)	1	1	1	1	1	3	2	2	2	2	2	-2	-2	-2	-1	2	2							5	10	3	3															10	10	1
295	2017-03-16 23:55:15	0	Australia	1	I have enrolled in or completed an undergraduate degree (e.g. Bachelor or Associates degree)	1	1	1	1	1	2	2	-1	2	1	2	-2	1	1	2	1	3													6	10	1	3									6	10	2
296	2017-03-16 23:38:29	1	Netherlands	0	I have enrolled in or completed an undergraduate degree (e.g. Bachelor or Associates degree)	1	1	0	1	1	4	2	2	1	1	2	-2	-1	-1	1	1	1	4	8	3	3																					5	8	2
297	2017-03-16 23:36:47	0	Greece	0	I have enrolled in or completed an undergraduate degree (e.g. Bachelor or Associates degree)	0						-1	-1	1	0	1	-1	-2	-2	-1	0	1	4	6	8	1		5																			6	6	8
298	2017-03-16 23:29:29	1	United Kingdom of Great Britain and Northern Ireland	1	I have enrolled in or completed an undergraduate degree (e.g. Bachelor or Associates degree)	1	1	1	1	1	1	-2	-2	2	-1	1	-2	2	2	-1	-1	1	1	10	6	1		6																			5	10	7
299	2017-03-16 23:28:34	0	United States of America	1	I have enrolled in or completed an undergraduate degree (e.g. Bachelor or Associates degree)	1	1	1	1	1	1	-2	-2	2	-2	2	-2	-2	-2	2	2	1	5	9	8	1		7																			3	8	7
300	2017-03-16 23:22:41	0	United Kingdom of Great Britain and Northern Ireland	1	I have enrolled in or completed a postgraduate degree (e.g. Grad. Dip., Masters, PhD)	1	1	1	1	1	3	-2	-2	2	2	-1	-1	2	2	-2	0	1	6	3	10	3																					10	10	3
301	2017-03-16 23:00:08	1	Netherlands	0	I have enrolled in or completed an undergraduate degree (e.g. Bachelor or Associates degree)	1	1	1	0			-1	-2	-1	-1	2
302	2017-03-16 22:54:07	0	Latvia	0	I have enrolled in or completed an undergraduate degree (e.g. Bachelor or Associates degree)	1	1	0	1	1	3	-1	-1	2	-1	2	-2	0	-2	2	1	1	5	10	7	1		4																			4	10	7
303	2017-03-16 22:41:43	0	United Kingdom of Great Britain and Northern Ireland	1	I have enrolled in or completed an undergraduate degree (e.g. Bachelor or Associates degree)	1	1	0	1	0		2	-2	2	2	2	-2	-2	-2	-1	2	3													7	8	6	1		5							7	7	4
304	2017-03-16 22:31:16	1	Spain	0	I have enrolled in or completed a postgraduate degree (e.g. Grad. Dip., Masters, PhD)	1	1	0	0			1	-1	0	-1	1
305	2017-03-16 22:29:31	0	United Kingdom of Great Britain and Northern Ireland	1	I have enrolled in or completed a postgraduate degree (e.g. Grad. Dip., Masters, PhD)	1	0		1	0		2	2	2	2	2	-2	-2	-2	2	2	3													9	10	1	3									10	10	1
306	2017-03-16 22:17:47	1	Australia	1	I have enrolled in or completed a postgraduate degree (e.g. Grad. Dip., Masters, PhD)	1	1	0	1	1	3	2	2	2	2	2	-2	-2	-2	2	2	2							5	7	3	3
307	2017-03-16 22:12:33	0	South Africa	1	I have enrolled in or completed a postgraduate degree (e.g. Grad. Dip., Masters, PhD)	1	1	1	1	0		-2	-2	-1	-1	-1	-1	0	2	0	-1	2							7	8	7	1		5													3	2	2
308	2017-03-16 21:50:19	0	Netherlands	0	I have enrolled in or completed a postgraduate degree (e.g. Grad. Dip., Masters, PhD)	0						2	2	1	2	2	-2	-2	-2	1	2	2							5	7	3	3															7	8	8
309	2017-03-16 21:30:13	1	United Kingdom of Great Britain and Northern Ireland	1	I have enrolled in or completed a postgraduate degree (e.g. Grad. Dip., Masters, PhD)	1	0		0			2	1	1	2	2	-1	-2	-2	1	0	3													10	10	1	3									10	10	1
310	2017-03-16 21:34:40	0	Switzerland	0	I have enrolled in or completed an undergraduate degree (e.g. Bachelor or Associates degree)	1	0		1	0		1	-1	2	-1	-2	-2	-1	-1	-1	0	1	4	8	3	1		6																			3	7	3
311	2017-03-16 21:16:19	0	Australia	1	I have enrolled in or completed a non-university qualification (e.g. TAFE certificate or diploma)	1	1	0	1	0		-2	-2	-1	-2	-1	-1	-2	-2	2	2	4																			10	10	3	2	5		10	10	3
312	2017-03-16 21:07:48	0	Netherlands	0	I have enrolled in or completed a postgraduate degree (e.g. Grad. Dip., Masters, PhD)	1	0		1	0		-1	-1	1	-1	0	-1	-1	-1	-1	0	1	7	8	3
313	2017-03-16 21:07:08	1	Denmark	0	I have enrolled in or completed a non-university qualification (e.g. TAFE certificate or diploma)	1	1	0	0			2	2	2	2	2	-2	-2	-2	2	2	2							10	10	1
314	2017-03-16 20:52:51	1	United Kingdom of Great Britain and Northern Ireland	0	I have enrolled in or completed an undergraduate degree (e.g. Bachelor or Associates degree)	1	1	0	1	1	3	-1	-2	0	0	2	-2	-1	-2	-2	0	3													5	10	1	1		6							10	10	1
315	2017-03-16 20:54:27	0	United Kingdom of Great Britain and Northern Ireland	0	I have enrolled in or completed an undergraduate degree (e.g. Bachelor or Associates degree)	1	0		0			2	2	2	2	2	-2	-2	-2	-1	2	4																			10	10	2	2	5		10	10	2
316	2017-03-16 20:34:46	1	Sweden	0	I have enrolled in or completed an undergraduate degree (e.g. Bachelor or Associates degree)	1	1	0	1	1	3	2	-2	2	2	2	-2	-2	-2	2	2	2							8	10	1	3															8	10	1
317	2017-03-16 20:35:33	0	Australia	1	I have enrolled in or completed an undergraduate degree (e.g. Bachelor or Associates degree)	1	1	1	1	0		2	2	2	2	2	-2	-2	-2	2	2	1	4	10	1	2	4																				9	7	1
318	2017-03-16 20:28:42	0	Germany	0	I have enrolled in or completed an undergraduate degree (e.g. Bachelor or Associates degree)	1	1	0	1	1	3	-2	-2	2	1	2	-2	-2	-2	2	-1	1	7	8	5	3																					7	8	4
319	2017-03-16 20:14:39	0	Austria	0	I have enrolled in or completed a postgraduate degree (e.g. Grad. Dip., Masters, PhD)	1	1	0	0			2	2	1	2	2	-2	-2	-2	1	2	2							7	9	5	2	5														8	9	3
320	2017-03-16 20:04:45	0	Norway	1	I have enrolled in or completed an undergraduate degree (e.g. Bachelor or Associates degree)	0						1	1	2	2	2	-1	0	-2	2	2	2							4	7	6	2	5														10	10	1
321	2017-03-16 20:59:06	0	United Kingdom of Great Britain and Northern Ireland	1	I completed high school	1	1	1	1	0		-2	-2	-1	-2	-2	2	2	2	-1	-2	1	1	5	9	2	5																				1	1	10
322	2017-03-16 19:44:05	1	United States of America	1	I have enrolled in or completed a non-university qualification (e.g. TAFE certificate or diploma)	1	0		1	1	3	-2	-2	1	0	1	0	-1	-1	-1	0	3													5	10	7	1		4							8	8	7
323	2017-03-16 19:52:53	0	Ireland	1	I have enrolled in or completed an undergraduate degree (e.g. Bachelor or Associates degree)	1	0		0			-2	-2	2	1	2	-2	-2	-2	2	1	1	9	10	10	2	5																				6	5	10
324	2017-03-16 19:32:44	0	United Kingdom of Great Britain and Northern Ireland	1	I have enrolled in or completed an undergraduate degree (e.g. Bachelor or Associates degree)	1	1	1	0			2	2	2	2	2	-2	-2	-2	2	2	3													9	10	2	3									9	10	1
325	2017-03-16 19:34:47	0	United States of America	1	I have enrolled in or completed a postgraduate degree (e.g. Grad. Dip., Masters, PhD)	1	0		0			1	-1	1	1	1	-1	-1	-1	1	-1	1	3	8	6	1		6																			4	7	6
326	2017-03-16 19:32:42	0	Greece	0	I have enrolled in or completed a postgraduate degree (e.g. Grad. Dip., Masters, PhD)	1	0		0			1	1	2	2	2	-2	0	0	2	1	1	6	9	5	3																					8	9	2
327	2017-03-16 19:28:07	1	Norway	0	I have enrolled in or completed a postgraduate degree (e.g. Grad. Dip., Masters, PhD)	1	1	0	0			2	-1	2	0	2	-1	1	1	1	1	2							5	3	7	2	4														8	8	3
328	2017-03-16 19:30:24	1	United Kingdom of Great Britain and Northern Ireland	1	I have enrolled in or completed an undergraduate degree (e.g. Bachelor or Associates degree)	1	1	0	0			1	-1	2	2	2	-2	0	-1	2	1	3													7	9	8	2	5								10	10	4
329	2017-03-16 18:58:05	1	Norway	0	I have enrolled in or completed an undergraduate degree (e.g. Bachelor or Associates degree)	1	1	1	0
330	2017-03-16 19:01:52	0	Sweden	0	I have enrolled in or completed an undergraduate degree (e.g. Bachelor or Associates degree)	1	1	0	0			-1	-1	2	2	2	-2	1	-2	2	2	1	8	10	2	2	4																				8	10	3
331	2017-03-16 18:59:32	0	United Kingdom of Great Britain and Northern Ireland	1	I have enrolled in or completed a non-university qualification (e.g. TAFE certificate or diploma)	1	1	1	1	1	3	-2	-2	-1	-1	1	-2	-1	-1	-1	1	2							3	10	7	2	5														7	8	3
332	2017-03-16 18:52:58	1	Norway	0	I have enrolled in or completed an undergraduate degree (e.g. Bachelor or Associates degree)	0						-1	-1	-1	0	1	-2	-2	-2	1	1	2							4	10	9	1		6													7	10	4
333	2017-03-16 18:50:16	0	United Kingdom of Great Britain and Northern Ireland	1	I have enrolled in or completed an undergraduate degree (e.g. Bachelor or Associates degree)	1	1	0	1	0		-1	-2	2	2	2	-2	2	2	2	-2	1	1	10	5	1		5																			4	8	1
334	2017-03-16 19:00:03	0	Norway	0	I have enrolled in or completed an undergraduate degree (e.g. Bachelor or Associates degree)	1	0		0			1	-1	2	2	2	-2	-2	-2	2	2	2							10	10	1	3															10	10	1
335	2017-03-16 18:48:56	1	United Kingdom of Great Britain and Northern Ireland	1	I have enrolled in or completed a postgraduate degree (e.g. Grad. Dip., Masters, PhD)	1	1	0	1	0		-2	-2	-2	-1	0	0	2	1	0	-1	3													6	7	7	1		4
336	2017-03-16 18:33:27	1	Norway	0	I have enrolled in or completed a postgraduate degree (e.g. Grad. Dip., Masters, PhD)	1	0		0
337	2017-03-16 18:32:29	0	Germany	0	I have enrolled in or completed a non-university qualification (e.g. TAFE certificate or diploma)	1	1	0	0			2	2	1	1	2	-2	-2	-1	2	2	3													6	9	2	1		7							10	10	2
338	2017-03-16 18:30:57	1	United Kingdom of Great Britain and Northern Ireland	1	I have enrolled in or completed a postgraduate degree (e.g. Grad. Dip., Masters, PhD)	1	1	1	1	1	1	-1	-2	-1	-1	1	-2	-1	-1	-1	1	3													3	9	6	2	5								4	9	5
339	2017-03-16 18:24:05	0	United Kingdom of Great Britain and Northern Ireland	1	I have enrolled in or completed a postgraduate degree (e.g. Grad. Dip., Masters, PhD)	1	0		1	1	4	2	2	2	2	2	-2	-2	-2	2	2	3													10	10	1	1		6							10	10	1
340	2017-03-16 18:11:30	0	Austria	0	I have enrolled in or completed an undergraduate degree (e.g. Bachelor or Associates degree)	1	1	0	0			2	2	2	2	2	-2	-2	-1	0	1	1	4	4	2	2	5																				7	3	5
341	2017-03-16 17:58:20	0	United Kingdom of Great Britain and Northern Ireland	1	I have enrolled in or completed an undergraduate degree (e.g. Bachelor or Associates degree)	1	0		0
342	2017-03-16 18:03:54	1	Denmark	0	I have enrolled in or completed an undergraduate degree (e.g. Bachelor or Associates degree)	1	1	1	1	1	3	1	0	1	1	2	-2	-2	-2	2	1	2							10	10	2	3															10	10	2
343	2017-03-16 18:01:31	0	Denmark	0	I have enrolled in or completed an undergraduate degree (e.g. Bachelor or Associates degree)	1	1	1	1	1	3	1	-1	-1	-1	1	-1	0	1	-1	-1	2							2	2	9	3															6	7	6
344	2017-03-16 17:52:23	1	Poland	0	I have enrolled in or completed an undergraduate degree (e.g. Bachelor or Associates degree)	1	1	0	0			2	2	2	-1	1	-1	-1	-1	2	-2	1	4	3	8	3																					9	10	8
345	2017-03-16 17:42:00	0	Afghanistan	0	I have enrolled in or completed an undergraduate degree (e.g. Bachelor or Associates degree)	1
346	2017-03-16 17:30:32	0	Spain	0	I have enrolled in or completed a postgraduate degree (e.g. Grad. Dip., Masters, PhD)	1	1	0	1	0		0	-2	-1	-1	2	-2	-2	-2	1	2	2							3	5	3	1		7
347	2017-03-16 17:33:00	0	Netherlands	0	I have enrolled in or completed an undergraduate degree (e.g. Bachelor or Associates degree)	1	1	1	1	0		1	-1	2	-1	2	-2	-2	-2	2	2	2							3	2	3	2	5														2	6	3
348	2017-03-16 17:20:47	0	United Kingdom of Great Britain and Northern Ireland	1	I have enrolled in or completed a non-university qualification (e.g. TAFE certificate or diploma)	1	1	0	1	0		-1	-2	1	-2	2	-2	2	1	2	2	3													4	7	5	3									5	6	3
349	2017-03-16 17:06:10	1	Austria	0	I have enrolled in or completed an undergraduate degree (e.g. Bachelor or Associates degree)	1	1	0	0			2	2	2	2	2	-2	-2	-2	2	2	1
350	2017-03-16 17:03:17	0	United Kingdom of Great Britain and Northern Ireland	0	I have enrolled in or completed a postgraduate degree (e.g. Grad. Dip., Masters, PhD)	1	1	0	1	0		2	2	2	2	2	-2	-2	-2	2	2	1	10	10	2	3																					10	10	2
351	2017-03-16 20:46:17	0	Netherlands	0	I have enrolled in or completed an undergraduate degree (e.g. Bachelor or Associates degree)	1	1	1	0			-1	0	1	0	2	-2	1	-2	-2	1	1	6	9	7
352	2017-03-16 16:42:15	0	Denmark	0	I have enrolled in or completed a postgraduate degree (e.g. Grad. Dip., Masters, PhD)	1	1	0	0			2	2	2	0	2	-2	-2	-2	1	2	2							10	8	3	1		4
353	2017-03-16 16:48:41	1	Australia	1	I have enrolled in or completed a non-university qualification (e.g. TAFE certificate or diploma)	1	0		1	1	4	-1	-2	1	-2	-2	-2	2	2	-1	1	4																			5	7	7	1		7	7	7	7
354	2017-03-16 16:49:22	1	Israel	0	I have enrolled in or completed an undergraduate degree (e.g. Bachelor or Associates degree)	1	1	0	0			-1	-2	2	2	-2	1	1	0	-1	1	3													6	8	6	2	4								7	7	4
355	2017-03-16 16:29:19	0	India	1	I have enrolled in or completed a postgraduate degree (e.g. Grad. Dip., Masters, PhD)	1	1	1
356	2017-03-16 16:31:28	0	United Kingdom of Great Britain and Northern Ireland	1	I have enrolled in or completed a postgraduate degree (e.g. Grad. Dip., Masters, PhD)	1	1	1	1	0		-1	-1	1	2	2	-2	-2	-2	-1	2	3													4	10	2	3									8	10	1
357	2017-03-16 16:45:23	1	Germany	0	I have enrolled in or completed a non-university qualification (e.g. TAFE certificate or diploma)	1	1	0	0			0	2	1	2	-1	-2	2	2	2	0	2							6	10	1	3															6	10	1
358	2017-03-16 16:28:27	0	United Kingdom of Great Britain and Northern Ireland	1	I have enrolled in or completed a postgraduate degree (e.g. Grad. Dip., Masters, PhD)	1	0		1	0		2	-1	-1	1	2	-2	-2	-2	2	2	2							7	6	7	2	5														8	8	5
359	2017-03-16 16:23:37	0	United Kingdom of Great Britain and Northern Ireland	1	I have enrolled in or completed an undergraduate degree (e.g. Bachelor or Associates degree)	1	1	1	0			0	-1	-1	-1	-1	0	-1	0	-1	-1	3													3	4	10	3									6	7	7
360	2017-03-16 15:54:49	1	Netherlands	0	I have enrolled in or completed a postgraduate degree (e.g. Grad. Dip., Masters, PhD)	1	1	0	1	1	4	2	0	2	2	2	-2	-2	-2	0	-1	3													2	10	1	3									2	10	1
361	2017-03-16 15:44:33	1	Australia	1	I have enrolled in or completed a non-university qualification (e.g. TAFE certificate or diploma)	1	0		1	1	3	-2	-2	-1	-1	1	-2	1	1	2	2	2							6	7	4	1		6													9	8	2
362	2017-03-16 15:37:39	1	Chile	0	I have enrolled in or completed an undergraduate degree (e.g. Bachelor or Associates degree)	1	1	1	0			-2	0	2	-1	0
363	2017-03-16 15:41:56	0	Switzerland	0	I have enrolled in or completed an undergraduate degree (e.g. Bachelor or Associates degree)	1	0		1	0		2	2	2	2	2	-2	-2	-2	2	0	2							7	10	2	3															10	10	1
364	2017-03-16 15:43:08	1	Netherlands	0	I have enrolled in or completed an undergraduate degree (e.g. Bachelor or Associates degree)	1	1	1	1	0		1	1	2	2	2	-2	-2	-2	0	2	1	5	8	3	2	5																				7	6	5
365	2017-03-16 15:28:11	1	United Kingdom of Great Britain and Northern Ireland	0	I completed high school
366	2017-03-16 15:24:32	0	Zambia	0	I have enrolled in or completed an undergraduate degree (e.g. Bachelor or Associates degree)	1	1	0	1	1	1	2	1	2	1	2	-1	-2	-2	2	2	3													10	10	3	3									10	10	3
367	2017-03-16 15:24:35	0	Canada	1	I have enrolled in or completed a non-university qualification (e.g. TAFE certificate or diploma)	1	1	0	1	0		-2	-2	2	2	2	-2	-2	-2	2	2	4																			10	10	2	2	4		5	10	3
368	2017-03-16 15:23:11	0	United Kingdom of Great Britain and Northern Ireland	1	I have enrolled in or completed a postgraduate degree (e.g. Grad. Dip., Masters, PhD)	1	1	0	1	1	2	1	-1	-1	1	2	-2	-2	-2	-1	2	2							5	7	5	2	4														7	7	6
369	2017-03-16 15:11:36	0	Sweden	0	I have enrolled in or completed an undergraduate degree (e.g. Bachelor or Associates degree)	1	1	1	1	1	3	-1	-2	1	0	2	-2	-1	1	1	-1	3													3	4	7	2	5								6	4	7
370	2017-03-16 14:10:21	1	Argentina	0	I have enrolled in or completed an undergraduate degree (e.g. Bachelor or Associates degree)	1	1	0	0
371	2017-03-16 14:12:08	0	United Kingdom of Great Britain and Northern Ireland	1	I have enrolled in or completed a postgraduate degree (e.g. Grad. Dip., Masters, PhD)	1	1	0	1	0		-2	-2	1	-1	2	-2	2	2	-1	-1	2							3	10	10	1		7													7	9	10
372	2017-03-16 14:07:08	0	Canada	1	I have enrolled in or completed a postgraduate degree (e.g. Grad. Dip., Masters, PhD)	1	1	0	1	1	4	1	1	2	-1	2	-2	-1	-1	1	1	3													8	9	4	1		5							9	10	2
373	2017-03-16 13:58:12	0	South Africa	1	I have enrolled in or completed an undergraduate degree (e.g. Bachelor or Associates degree)	1	0		1	0
374	2017-03-16 13:51:17	0	United Kingdom of Great Britain and Northern Ireland	1	I have enrolled in or completed an undergraduate degree (e.g. Bachelor or Associates degree)	1	1	1	1	0		-2	-2	-1	1	2	-2	-2	-2	-1	-1	3													8	8	5	1		6							6	7	8
375	2017-03-16 13:17:40	0	Chile	0	I have enrolled in or completed a postgraduate degree (e.g. Grad. Dip., Masters, PhD)	1	1	1	1	1	3	2	1	2	2	2	-2	-2	-2	2	0	3													8	9	9	2
376	2017-03-16 12:50:57	0	Australia	1	I have enrolled in or completed a postgraduate degree (e.g. Grad. Dip., Masters, PhD)	1	0		1	0		-2	-2	-1	-1	0	0	0	0	0	-1	3													4	4	6	2	5								4	6	6
377	2017-03-16 12:39:43	0	Estonia	0	I have enrolled in or completed a non-university qualification (e.g. TAFE certificate or diploma)	1	0		1	0		1	-1	0	0	1	-2	0	-1	1	0	1	1	3	7	2	5																				2	7	3
378	2017-03-16 12:35:20	0	Australia	1	I have enrolled in or completed an undergraduate degree (e.g. Bachelor or Associates degree)	1	1	0	1	0		1	-2	-1	-1	1	-1	-1	-1	0	2	3													3	7	5	1		4							5	9	3
379	2017-03-16 12:31:01	1	United States of America	1	I have enrolled in or completed a postgraduate degree (e.g. Grad. Dip., Masters, PhD)	1	0		0			2	2	2	2	2	-2	-2	-2	2	2	3													9	10	1	1		5							9	9	2
380	2017-03-16 12:26:00	0	Estonia	0	I have enrolled in or completed a non-university qualification (e.g. TAFE certificate or diploma)	1	0		1	0		0	-2	0	0	1	-1	0	-1	0	-1	1	1	4	6	1		4
381	2017-03-16 11:58:12	0	Australia	1	I have enrolled in or completed a postgraduate degree (e.g. Grad. Dip., Masters, PhD)	1	1	0	0			1	1	2	2	2	-2	-2	-2	2	2	3													5	10	2	3									10	10	2
382	2017-03-16 11:58:14	1	United States of America	1	I have enrolled in or completed a postgraduate degree (e.g. Grad. Dip., Masters, PhD)	1	0		0			1	2	2	2	2	-2	-2	-2	2	2	3													10	8	2	2	5								10	10	1
383	2017-03-16 11:58:41	1	Germany	0	I have enrolled in or completed a postgraduate degree (e.g. Grad. Dip., Masters, PhD)	1	1	0	1	1	3	0	-2	-1	-1	2	-2	-2	-2	0	0	2							1	5	10	3															8	8	5
384	2017-03-16 11:57:22	1	Netherlands	0	I have enrolled in or completed a postgraduate degree (e.g. Grad. Dip., Masters, PhD)	1	1	0	1	1	4	2	2	2	1	2	-2	-1	-1	1	1	2							7	9	1	2	5														8	9	1
385	2017-03-16 11:52:12	1	Greece	0	I have enrolled in or completed a postgraduate degree (e.g. Grad. Dip., Masters, PhD)	1	1	0	1	1	3	0	-1	1	1	2	-2	-1	-1	1	0	1	5	10	2	1		5																			5	10	2
386	2017-03-16 11:49:54	0	Australia	1	I have enrolled in or completed an undergraduate degree (e.g. Bachelor or Associates degree)	1	1	0	0			2	2	2	-1	2	-2	-2	-2	2	2	2							10	10	7	3															10	10	1
387	2017-03-16 11:48:25	0	United Kingdom of Great Britain and Northern Ireland	0	I have enrolled in or completed a postgraduate degree (e.g. Grad. Dip., Masters, PhD)	1	1	0	0			-2	-1	-2	2	2	-2	0	-2	0	2	2							5	7	2	1		4													5	7	2
388	2017-03-16 11:41:40	0	United Kingdom of Great Britain and Northern Ireland	1	I have enrolled in or completed an undergraduate degree (e.g. Bachelor or Associates degree)	1	1	0	1	0		-1	-2	2	-1	1	-2	-1	-1	1	0	2							8	10	4	3															4	3	8
389	2017-03-16 11:41:01	0	Australia	1	I have enrolled in or completed a postgraduate degree (e.g. Grad. Dip., Masters, PhD)	1	1	0	0			-2	-2	-2	2	0	0	-2	-2	2	-2	2							7	5	1	2	4														5	5	1
390	2017-03-16 11:40:48	0	Australia	1	I have enrolled in or completed an undergraduate degree (e.g. Bachelor or Associates degree)	1	1	1	1	0		-1	-1	1	-1	2	-2	-2	-2	1	1	2							7	8	7	3															9	10	3
391	2017-03-16 11:24:10	0	Australia	1	I have enrolled in or completed a postgraduate degree (e.g. Grad. Dip., Masters, PhD)	1	1	0	0			1	2	2	1	2	-2	-1	-2	-1	0	2
392	2017-03-16 11:16:36	0	United Kingdom of Great Britain and Northern Ireland	1	I have enrolled in or completed an undergraduate degree (e.g. Bachelor or Associates degree)	1	0		1	1	4	2	-2	2	-1	2	-2	-2	-2	-1	2	4																			8	10	3	1		7	7	10	3
393	2017-03-16 11:12:37	0	Australia	1	I have enrolled in or completed a postgraduate degree (e.g. Grad. Dip., Masters, PhD)	1	1	0	1	1	3	-2	-2	-1	-1	-1	-1	-2	-2	-1	-1	4																			8	8	6	3			8	8	6
394	2017-03-16 11:08:43	0	United States of America	1	I have enrolled in or completed a postgraduate degree (e.g. Grad. Dip., Masters, PhD)	1	0		1	1	4	2	-2	-1	-1	2	-2	-2	-2	2	2	1	3	10	2	1		6																			10	10	2
395	2017-03-16 11:09:19	0	Australia	1	I have enrolled in or completed a non-university qualification (e.g. TAFE certificate or diploma)	1	1	1	1	0		-2	-2	0	-1	-1	-1	1	-1	-1	0	2							3	9	6	1		7													7	8	7
396	2017-03-16 11:08:27	0	United Kingdom of Great Britain and Northern Ireland	1	I have enrolled in or completed an undergraduate degree (e.g. Bachelor or Associates degree)	1	1	1	1	1	4	2	-1	2	2	2	-1	-1	-1	2	2	2							4	8	7	2	4														10	9	3
397	2017-03-16 11:01:47	0	Canada	1	I have enrolled in or completed an undergraduate degree (e.g. Bachelor or Associates degree)	1	1	1	1	1	4	-2	-2	1	2	2	-2	-1	0	1	1	3													5	10	3
398	2017-03-16 11:00:01	1	Norway	0	I have enrolled in or completed an undergraduate degree (e.g. Bachelor or Associates degree)	1	1	1	1	1	3	2	1	2	1	2	-2	-2	2	1	1	1	7	10	1	1		7																			8	10	1
399	2017-03-16 10:50:44	1	Australia	1	I did not complete high school	1	1	1	1	1	2	1	-1	1	1	2	-2	-2	-1	2	1	3													4	8	2	2	5								8	9	2
400	2017-03-16 10:43:27	1	Netherlands	0	I have enrolled in or completed a postgraduate degree (e.g. Grad. Dip., Masters, PhD)	1	1	0	1	0		2	1	2	2	2	-1	-2	-1	-1	0
401	2017-03-16 10:58:48	1	Tunisia	0	I have enrolled in or completed a postgraduate degree (e.g. Grad. Dip., Masters, PhD)	1	1	1	1	0		0	-2	2	-1	2	-2	0	-1	-2	-1	1	3	3	10	1		6																			4	4	10
402	2017-03-16 10:44:39	1	United Kingdom of Great Britain and Northern Ireland	1	I have enrolled in or completed an undergraduate degree (e.g. Bachelor or Associates degree)	1	0		0			-1	-2	2	2	2	-1	2	2	-1	-2	2							3	10	5	3															3	8	5
403	2017-03-16 10:40:38	1	Sweden	0	I have enrolled in or completed an undergraduate degree (e.g. Bachelor or Associates degree)	1	1	0	0			2	-1	1	1	2	-2	-2	-2	2	2	2							10	9	2	3															10	9	2
404	2017-03-16 10:42:08	0	Australia	1	I have enrolled in or completed a non-university qualification (e.g. TAFE certificate or diploma)	1	1	1	1	1	1	-2	-2	1	-1	1	-1	-2	0	0	0	2							7	9	2	2	5														7	9	3
405	2017-03-16 10:32:13	1	Netherlands	0	I have enrolled in or completed an undergraduate degree (e.g. Bachelor or Associates degree)	0						-1	-1	2	1	2	-2	-2	-2	0	2	1
406	2017-03-16 10:37:26	1	Zimbabwe	1	I have enrolled in or completed an undergraduate degree (e.g. Bachelor or Associates degree)	1	1	1	1	0		0	0	2	2	2	-2	-2	-1	2	2	1	4	5	5	3																					5	5	5
407	2017-03-16 10:30:48	0	Australia	1	I have enrolled in or completed an undergraduate degree (e.g. Bachelor or Associates degree)	1	1	0	1	1	2	2	-1	2	2	2	-2	-2	-2	2	2	2							8	10	2	1		4													9	10	2
408	2017-03-16 10:31:07	1	United Kingdom of Great Britain and Northern Ireland	1	I have enrolled in or completed a postgraduate degree (e.g. Grad. Dip., Masters, PhD)	1	1	1	1	0		2	1	2	2	2	-2	-2	-2	-2	2	2							10	10	2	3															10	10	2
409	2017-03-16 10:26:42	0	United Kingdom of Great Britain and Northern Ireland	1	I have enrolled in or completed an undergraduate degree (e.g. Bachelor or Associates degree)	0						0	-2	-1	-1	0	-1	-1	-1	1	1	3													3	8	7	3									10	9	3
410	2017-03-16 10:22:00	1	Netherlands	0	I have enrolled in or completed an undergraduate degree (e.g. Bachelor or Associates degree)	1	0		0			1	-1	2	2	2	-2	-2	-2	2	2	1	7	10	1
411	2017-03-16 10:24:09	0	Australia	1	I have enrolled in or completed a postgraduate degree (e.g. Grad. Dip., Masters, PhD)	1	0		0			2	2	2	2	2	-2	-2	-2	2	2	2							9	10	1	3															10	10	1
412	2017-03-16 10:24:31	0	Australia	1	I have enrolled in or completed an undergraduate degree (e.g. Bachelor or Associates degree)	1	1	0	0			2	2	2	2	2	-2	-2	-2	2	2	3													10	10	5	2	4								10	10	5
413	2017-03-16 10:20:39	0	Singapore	1	I have enrolled in or completed an undergraduate degree (e.g. Bachelor or Associates degree)	1	1	0	1	0		2	2	2	2	2	-2	-1	-2	0	2	2							8	5	6	3															8	9	3
414	2017-03-16 10:17:41	1	New Zealand	1	I have enrolled in or completed an undergraduate degree (e.g. Bachelor or Associates degree)	1	1	1	0			-2	-2	-2	-1	2	-2	-2	-2	2	2	2							7	7	3	1		7													6	7	4
415	2017-03-16 10:12:48	1	United Kingdom of Great Britain and Northern Ireland	1	I have enrolled in or completed an undergraduate degree (e.g. Bachelor or Associates degree)	1	1	1	1	0		2	-2	1	2	1	-2	-2	-2	1	2	1	8	8	1	1		5																			8	8	1
416	2017-03-16 10:12:51	0	Australia	1	I have enrolled in or completed a postgraduate degree (e.g. Grad. Dip., Masters, PhD)	1	1	0	0			2	1	2	2	2	-2	-2	-2	2	2	2							7	10	1	2	4														10	10	1
417	2017-03-16 10:06:16	1	Australia	1	I have enrolled in or completed an undergraduate degree (e.g. Bachelor or Associates degree)	0						2	1	1	2	2	-2	-2	-2	2	2	2							8	10	1	1		4													7	10	1
418	2017-03-16 10:01:28	0	South Africa	1	I have enrolled in or completed a postgraduate degree (e.g. Grad. Dip., Masters, PhD)	1	1	0	1	1	3	-2	-2	-1	-1	-1	-2	-2	2	-2	1	2							6	6	6	2	4														6	6	6
419	2017-03-16 09:56:34	1	Australia	1	I have enrolled in or completed a non-university qualification (e.g. TAFE certificate or diploma)	1	0		1	0		-1	-2	2	2	2	-2	-2	-2	2	-1	2							4	10	2	3															4	10	2
420	2017-03-16 09:18:21	1	Switzerland	0	I have enrolled in or completed a postgraduate degree (e.g. Grad. Dip., Masters, PhD)	1	0		0			2	2	1	1	2	-2	-1	-1	1	2	4
421	2017-03-16 09:27:15	0	Australia	1	I have enrolled in or completed a non-university qualification (e.g. TAFE certificate or diploma)	1	0		1	1	3	-2	-2	-1	-1	1	-1	-2	-1	-1	-1	2							8	9	7	3															9	9	3
422	2017-03-16 09:06:14	0	Ireland	1	I have enrolled in or completed a postgraduate degree (e.g. Grad. Dip., Masters, PhD)	1	1	0	1	1	2	2	2	1	2	2	-2	-2	-2	-1	1	3													5	7	4	2	5								5	7	3
423	2017-03-17 00:14:18	0	Australia	1	I have enrolled in or completed an undergraduate degree (e.g. Bachelor or Associates degree)	1	0		0			2	0	2	2	2	-2	-2	-2	1	2	2							8	10	2	3															10	10	1
424	2017-03-16 08:19:04	1	Australia	1	I have enrolled in or completed an undergraduate degree (e.g. Bachelor or Associates degree)	1	1	1	0			2	-1	2	2	2
425	2017-03-16 08:44:01	1	Greece	0	I have enrolled in or completed a postgraduate degree (e.g. Grad. Dip., Masters, PhD)	1	0		1	1	3	-1	-2	-1	0	-1	0	-1	0	0	1	3													6	8	6	3									8	8	3
426	2017-03-16 08:22:33	0	Albania	0	I have enrolled in or completed a postgraduate degree (e.g. Grad. Dip., Masters, PhD)	1	1	0	1	1	3	-1	-1	0	1	1	-2	-2	0	-1	1	2							2	5	9	2	5														2	5	4
427	2017-03-16 08:02:58	1	Sweden	0	I have enrolled in or completed an undergraduate degree (e.g. Bachelor or Associates degree)	1	0		1	0
428	2017-03-24 07:59:52	0	Australia	1	I completed high school	1	1	0	1	1	4	-1	-2	-1	1	2	-2	-2	-2	0	1	5																			7	9	6	3			8	10	4
429	2017-03-16 08:05:14	1	Australia	1	I have enrolled in or completed an undergraduate degree (e.g. Bachelor or Associates degree)	1	1	1	1	1	2	-2	-2	-2	-2	2	-2	1	1	1	1	1	4	10	5	1		5																			4	10	5
430	2017-03-16 07:53:53	1	Indonesia	0	I have enrolled in or completed an undergraduate degree (e.g. Bachelor or Associates degree)	1	0		0			2	2	2	1	2	-2	-2	-2	-1	-1	1	4	8	3	1		6																			9	9	3
431	2017-03-16 07:31:35	1	Netherlands	0	I have enrolled in or completed a postgraduate degree (e.g. Grad. Dip., Masters, PhD)	1	1	0	1	0		-1	-1	2	1	1	-2	-1	2	1	1	2
432	2017-03-16 07:23:09	0	South Africa	1	I have enrolled in or completed a non-university qualification (e.g. TAFE certificate or diploma)	1	1	1	1	0		-1	-2	1	1	2
433	2017-03-16 07:01:13	0	Australia	1	I have enrolled in or completed a postgraduate degree (e.g. Grad. Dip., Masters, PhD)	1	0		1	1	1	2	1	2	-1	2	-2	-2	-2	2	2	2							4	7	4	3															7	8	3
434	2017-03-16 06:05:48	0	United Kingdom of Great Britain and Northern Ireland	1	I have enrolled in or completed a postgraduate degree (e.g. Grad. Dip., Masters, PhD)	1	0		0
435	2017-03-16 05:45:18	0	Germany	0	I have enrolled in or completed a postgraduate degree (e.g. Grad. Dip., Masters, PhD)	1	1	0	0
436	2017-03-16 05:27:27	1	Singapore	0	I have enrolled in or completed a postgraduate degree (e.g. Grad. Dip., Masters, PhD)
437	2017-03-16 05:10:40	1	Australia	1	I have enrolled in or completed a non-university qualification (e.g. TAFE certificate or diploma)	1	1	0	1	1	3	-2	-2	-2	-2	-2	-1	-1	-2	-1	-1	5																			5	7	6	3			3	8	6
438	2017-03-16 04:26:47	0	Australia	1	I have enrolled in or completed an undergraduate degree (e.g. Bachelor or Associates degree)	1	0		1	0		-1	-1	-1	-1	-1	0	0	0	-1	-1	1	4	3	9	2	5																				6	4	8
439	2017-03-16 04:25:04	1	United States of America	1	I have enrolled in or completed a postgraduate degree (e.g. Grad. Dip., Masters, PhD)	1	1	1	1	1	4	2	-2	2	-1	2	-2	-2	-2	2	2	3													8	10	1	1		6							10	10	1
440	2017-03-16 04:15:50	1	United States of America	1	I have enrolled in or completed a postgraduate degree (e.g. Grad. Dip., Masters, PhD)	0
441	2017-03-16 04:14:44	1	Australia	1	I have enrolled in or completed a non-university qualification (e.g. TAFE certificate or diploma)	1	1	0	1	1	3	-2	-2	-1	-1	-1	-1	-1	-1	2	1	2							1	8	5	2	5														4	8	6
442	2017-03-16 04:25:14	0	Canada	1	I have enrolled in or completed a postgraduate degree (e.g. Grad. Dip., Masters, PhD)	1	1	1	1	1	3	2	1	1	2	2	-2	-2	-2	1	0	5																			10	10	1	3			7	10	7
443	2017-03-16 04:14:05	0	United States of America	1	I have enrolled in or completed a postgraduate degree (e.g. Grad. Dip., Masters, PhD)	1	0		0			-1	-1	2	1	2	-2	-2	-2	1	2	3													5	8	2	1		6							9	10	1
444	2017-03-16 04:03:29	0	Australia	1	I have enrolled in or completed a postgraduate degree (e.g. Grad. Dip., Masters, PhD)	1	1	1	1	1	4	-1	-2	1	-1	2	-1	-2	-2	-1	1	2							7	6	5	1		6													5	6	5
445	2017-03-16 03:56:49	1	Australia	1	I have enrolled in or completed an undergraduate degree (e.g. Bachelor or Associates degree)	1	0		1	1
446	2017-03-16 03:19:10	0	Australia	1	I did not complete high school	0						-2	-2	2	2	1	-1	2	2	0	0	3													1	1	10	1		4							1	1	10
447	2017-03-16 02:57:24	1	Australia	1	I have enrolled in or completed an undergraduate degree (e.g. Bachelor or Associates degree)	1	1	1	1	1	2	-1	-2	-1	-1	1	-1	0	-1	-1	-1	2							6	8	4	1		6													6	8	4
448	2017-03-16 02:34:04	0	Australia	1	I have enrolled in or completed a postgraduate degree (e.g. Grad. Dip., Masters, PhD)	1	1	1	0			-2	-2	-1	-2	2	-2	-2	-2	0	-2	4
449	2017-03-16 00:41:37	0	United States of America	1	I have enrolled in or completed a postgraduate degree (e.g. Grad. Dip., Masters, PhD)	1	1	0	1	1	4	2	1	2	1	2	-1	-2	-2	2	2	2
450	2017-03-15 12:55:09	0	Australia	1	I have enrolled in or completed an undergraduate degree (e.g. Bachelor or Associates degree)	1	0		1	0		-2	-2	2	2	2	-2	-2	-2	2	2	3													5	10	1	3									10	10	1
451	2017-03-15 03:56:20	1	Australia	1	I have enrolled in or completed an undergraduate degree (e.g. Bachelor or Associates degree)	1	1	1	1	1	1	-1	-2	0	1	2	-2	-1	-1	0	1	4																			5	5	7	1		7	4	4	8
452	2017-03-14 11:48:44	0	Australia	0	I have enrolled in or completed an undergraduate degree (e.g. Bachelor or Associates degree)	1	1	0	0			-1	-2	-1	0	0
453	2017-03-14 11:53:39	0	Australia	1	I have enrolled in or completed an undergraduate degree (e.g. Bachelor or Associates degree)	1	0		0			-1	-2	1	-1	1	1	2	2	1	-1	1	5	9	8	2	4																				7	7	6
454	2017-03-14 12:07:17	0	Australia	1	I have enrolled in or completed an undergraduate degree (e.g. Bachelor or Associates degree)	1	0		0			-1	-2	-1	-1	0	0	-1	2	-2	-1	1
455	2017-03-14 11:48:03	0	Australia	1	I have enrolled in or completed a non-university qualification (e.g. TAFE certificate or diploma)	1	1	1	0			0	0	1	-1	1	-1	-1	-1	2	2	1	6	8	1	1		5																			5	4	6
456	2017-03-14 11:27:43	0	Australia	1	I have enrolled in or completed a non-university qualification (e.g. TAFE certificate or diploma)	0						-2	-1	1	-1	0	-1	0	0	1	0	1	3	4	8	2	4																				8	6	8
457	2017-03-14 11:28:08	0	Australia	1	I have enrolled in or completed an undergraduate degree (e.g. Bachelor or Associates degree)	1	1	0	0			-1	0	1	1	1	0	1	0	1	2	1	4	4	7	3																					3	4	6
458	2017-03-14 11:14:38	0	Australia	1	I have enrolled in or completed an undergraduate degree (e.g. Bachelor or Associates degree)	1	1	0	1	0		-1	-2	1	-1	0	-1	-1	-1	-1	-1	1
459	2017-03-17 00:03:32	1	Australia	1	I have enrolled in or completed a postgraduate degree (e.g. Grad. Dip., Masters, PhD)	1	1	0	1	0		-1	-2	-1	0	0	-2	-2	-2	-1	-2	1	6	5	10	1		6																			7	5	10
460	2017-03-13 19:17:55	0	United Kingdom of Great Britain and Northern Ireland	1	I have enrolled in or completed a non-university qualification (e.g. TAFE certificate or diploma)	1	1	0	0			-1	2	2	1	1	-1	-1	-1	0	1	2							5	8	4	1		5													7	8	2
461	2017-03-11 02:23:30	0	Australia	1	I have enrolled in or completed a non-university qualification (e.g. TAFE certificate or diploma)	1	1	0	1	0		-2	-2	-1	0	1	-2	0	1	1	1	2							8	8	5	1		4													6	7	4
462	2017-03-11 00:38:51	1	Australia	1	I have enrolled in or completed a postgraduate degree (e.g. Grad. Dip., Masters, PhD)	1	1	0	1	1	4	2	2	2	2	2	-2	-2	-2	2	2	3													10	10	3	2	4								10	10	2
463	2017-03-10 02:36:38	0	United States of America	1	I have enrolled in or completed an undergraduate degree (e.g. Bachelor or Associates degree)	1	1	1	1	1	2	-2	-2	-1	-1	1	-1	1	-1	-2	1	4																			8	8	4	3			6	8	4
464	2017-03-09 10:23:42	0	Australia	1	I have enrolled in or completed a postgraduate degree (e.g. Grad. Dip., Masters, PhD)	1	0		1	1	4	1	0	2	1	2	-1	-1	-1	1	1	2							4	6	4	3															5	8	3
465	2017-03-09 06:44:46	0	New Zealand	1	I have enrolled in or completed an undergraduate degree (e.g. Bachelor or Associates degree)	1	1	0	0			1	1	1	2	2
466	2017-03-09 06:18:38	0	South Africa	1	I have enrolled in or completed a non-university qualification (e.g. TAFE certificate or diploma)	1	1	1	1	1	4	-1	-2	2	2	2	-2	-2	-1	-2	-2	4																			3	10	1	2	5		3	10	1
467	2017-03-09 00:35:33	0	United States of America	1	I have enrolled in or completed a postgraduate degree (e.g. Grad. Dip., Masters, PhD)	1	1	1	1	1	3	-2	-2	-1	-1	-1
468	2017-03-09 00:12:09	0	United States of America	1	I completed high school	1	1	1	1	1	4	-2	-2	-2	-2	2	-2	-2	2	-2	-2	4																			8	8	8	2	5		8	8	8
469	2017-03-07 17:30:48	0	United States of America	1	I did not complete high school	1	1	1	1	1	3	-2	-2	-1	2	2	-2	2	2	2	2	3													8	10	6	2	5
470	2017-03-07 16:11:32	1	Germany	0	I have enrolled in or completed an undergraduate degree (e.g. Bachelor or Associates degree)	1	1	0	0			2	2	2	2	2	-2	-2	-2	2	2	2							6	10	6	3															10	10	1
471	2017-03-07 15:18:08	1	United States of America	1	I have enrolled in or completed an undergraduate degree (e.g. Bachelor or Associates degree)	1	1	0	1	1	3	-2	-2	-1	-2	0	-1	-1	1	0	0	3													7	8	8	1		6							8	8	8
472	2017-03-07 09:42:30	1	Croatia	0	I have enrolled in or completed an undergraduate degree (e.g. Bachelor or Associates degree)	1	1	0	0			0	-1	0	-1	-2
473	2017-03-07 07:56:55	0	United States of America	1	I have enrolled in or completed a postgraduate degree (e.g. Grad. Dip., Masters, PhD)	1	1	1	1	1	2	-1	-2	-1	0	-1	-2	-2	0	-1	0	3													6	6	6	3									8	8	4
474	2017-03-07 06:13:45	0	South Africa	1	I have enrolled in or completed a postgraduate degree (e.g. Grad. Dip., Masters, PhD)	1	1	1	1	1	2	0	-2	2	-1	2	-1	-1	-1	-1	2	2							3	7	7	2	5														7	10	6
475	2017-03-06 20:56:44	0	Germany	0	I have enrolled in or completed a postgraduate degree (e.g. Grad. Dip., Masters, PhD)	1	0		0			1	1	1	2	2	-2	-2	-2	2	2	1	8	9	2	3																					9	9	2
476	2017-03-06 19:32:08	0	United States of America	1	I completed high school	1	0		1	1	4	-2	-2	2	0	1	-2	-2	-1	-1	0	4																			4	9	7	3			8	8	8
477	2017-03-06 18:52:19	0	United States of America	1	I have enrolled in or completed a postgraduate degree (e.g. Grad. Dip., Masters, PhD)	1	1	0	1	0		1	1	1	0	2	-2	-2	-2	2	-1	1	6	7	3	2	4																				9	10	1
478	2017-03-06 17:23:48	1	United States of America	1	I have enrolled in or completed a postgraduate degree (e.g. Grad. Dip., Masters, PhD)	1	1	1	1	1	3	-2	-2	-2	0	2	-2	2	-2	0	-2	5																			8	8	5	1		5	7	9	3
479	2017-03-06 16:30:40	0	United States of America	1	I have enrolled in or completed a postgraduate degree (e.g. Grad. Dip., Masters, PhD)
480	2017-03-06 11:21:38	0	South Africa	1	I have enrolled in or completed a postgraduate degree (e.g. Grad. Dip., Masters, PhD)	1	0		1	0		-1	0	1	1	2	-2	-1	-2	2	0	2							3	10	10	1		6													8	10	7
481	2017-03-06 06:21:26	1	United States of America	1	I have enrolled in or completed an undergraduate degree (e.g. Bachelor or Associates degree)	1	1	1	1	1	3	-2	-2	2	0	-1	-1	2	2	1	-1	1	3	1	10	2	4																				1	1	10
482	2017-03-06 03:25:07	0	United States of America	1	I have enrolled in or completed an undergraduate degree (e.g. Bachelor or Associates degree)	1	1	1	1	1	3	-2	-2	2	2	2	-2	-2	-2	2	2	4																			5	10	5	1		4	1	10	10
483	2017-03-06 02:39:41	1	United States of America	1	I have enrolled in or completed an undergraduate degree (e.g. Bachelor or Associates degree)	1	1	1	1	1	3	2	2	2	2	2	-2	2	2	1	0	2
484	2017-03-06 02:32:38	0	United States of America	1	I completed high school	1	1	1	1	1	2	-1	-2	0	2	-1	-1	-2	-1	2	1	3													6	8	6	3									8	8	5
485	2017-03-05 20:37:35	1	Denmark	0	I have enrolled in or completed a postgraduate degree (e.g. Grad. Dip., Masters, PhD)	1	1	0	0			2	2	2	2	2	-2	-2	-2	2	2	3													9	10	1	1		5							10	10	1
486	2017-03-05 15:48:53	1	Denmark	0	I have enrolled in or completed an undergraduate degree (e.g. Bachelor or Associates degree)	1	1	0	0			2	-1	2	2	2	-2	-2	-2	2	2	2							3	10	2	2	4														9	10	2
487	2017-03-05 15:14:54	0	Australia	1	I have enrolled in or completed an undergraduate degree (e.g. Bachelor or Associates degree)	1	1	1	1	1	2	1	-2	2	-1	2	-2	-2	-2	2	2	1	8	10	6	2	4																				8	8	3
488	2017-03-05 12:19:30	0	Denmark	0	I have enrolled in or completed an undergraduate degree (e.g. Bachelor or Associates degree)	1	0		0			-1	-2	-2	-1	2	-2	-2	-2	2	2	2							8	10	1	2	4														8	10	2
489	2017-03-05 11:30:17	0	Israel	1	I have enrolled in or completed an undergraduate degree (e.g. Bachelor or Associates degree)	1	1	1	1	1	3	1	1	-2	-1	1
490	2017-03-05 09:21:26	1	Denmark	0	I have enrolled in or completed a non-university qualification (e.g. TAFE certificate or diploma)	1	0		0			2	1	2	2	2	-2	-2	-2	2	2	3													10	10	1	3									10	10	1
491	2017-03-05 07:52:19	1	Denmark	0	I have enrolled in or completed an undergraduate degree (e.g. Bachelor or Associates degree)	1	0		0			2	2	1	2	2	-2	-2	-2	2	1	1	10	10	1	3																					10	10	1
492	2017-03-05 07:41:05	1	Denmark	0	I have enrolled in or completed a postgraduate degree (e.g. Grad. Dip., Masters, PhD)	1	1	0	1	1	4	2	2	2	2	2	-2	-2	-2	1	1	3													8	9	9	2	5								7	10	9
493	2017-03-05 04:53:05	0	Australia	1	I have enrolled in or completed a postgraduate degree (e.g. Grad. Dip., Masters, PhD)	1	1	0	0			-1	-2	-1	-1	2	-2	-2	2	-1	1	2							10	10	10	2	5														10	10	10
494	2017-03-05 02:18:38	0	United States of America	1	I have enrolled in or completed an undergraduate degree (e.g. Bachelor or Associates degree)	1	1	0	1	0		2	-1	2	2	2	-2	-1	-1	1	2	3													7	10	6	2	4								7	10	6
495	2017-03-05 01:56:11	1	United States of America	1	I have enrolled in or completed a postgraduate degree (e.g. Grad. Dip., Masters, PhD)	1	1	1	1	1	4	-1	-2	2	2	2	-2	-2	-1	1	2	3													10	10	1	1		6							10	10	1
496	2017-03-04 22:45:30	0	Australia	1	I have enrolled in or completed a non-university qualification (e.g. TAFE certificate or diploma)	1	1	1	1	1	3	-2	-2	-2	-1	2	-1	-1	-2	2	2	3													10	10	1	2	4								8	10	8
497	2017-03-04 09:57:54	0	Australia	1	I have enrolled in or completed an undergraduate degree (e.g. Bachelor or Associates degree)	1	1	0	1	0		-1	-2	1	-1	2	-2	-1	-1	2	1	3													7	8	3	2	5								3	4	2
498	2017-03-04 08:23:53	1	Australia	0	I have enrolled in or completed a non-university qualification (e.g. TAFE certificate or diploma)	1	0		1	0		-2	-2	1	1	-2	-2	-2	2	-2	-2	3													6	7	6	3									7	7	6
499	2017-03-04 07:42:41	0	Australia	1	I have enrolled in or completed an undergraduate degree (e.g. Bachelor or Associates degree)	1	1	0	0			-1	-1	-1	-1	1	-1	2	2	2	0	1	5	10	1	3																					5	10	1
500	2017-03-04 07:44:55	0	Australia	1	I have enrolled in or completed a postgraduate degree (e.g. Grad. Dip., Masters, PhD)	1	1	1	1	1	3	-1	-1	-2	-2	-1	-1	-1	0	1	-1	4																			4	5	8	2	4		4	7	8
501	2017-03-04 03:44:52	0	Australia	0	I have enrolled in or completed an undergraduate degree (e.g. Bachelor or Associates degree)	1	0		1	1	4	-1	-1	-2	0	0	-1	-1	-1	0	0	3													3	5	9	1		7							5	4	5
502	2017-03-04 02:46:48	0	United States of America	1	I have enrolled in or completed a postgraduate degree (e.g. Grad. Dip., Masters, PhD)	1	0		0
503	2017-03-04 01:20:27	0	United States of America	1	I have enrolled in or completed a postgraduate degree (e.g. Grad. Dip., Masters, PhD)	1	1	0	0			-2	-2	-1	0	2	-1	-1	0	0	0	3													7	8	5	2	4								7	8	4
504	2017-03-03 22:01:25	0	Australia	1	I have enrolled in or completed a non-university qualification (e.g. TAFE certificate or diploma)	1	1	1	1	1	3	-2	-2	-1	0	0	-2	-1	-2	-2	-2	3													5	10	5	3									5	10	7
505	2017-03-03 20:29:32	0	Australia	0	I have enrolled in or completed an undergraduate degree (e.g. Bachelor or Associates degree)	1	1	1	1	1	3	-2	-2	-2	-1	-1	-1	-1	-1	-1	-2	3													4	7	1	1		5							4	10	1
506	2017-03-03 19:08:56	0	United States of America	1	I have enrolled in or completed a postgraduate degree (e.g. Grad. Dip., Masters, PhD)	1	0		0			1	-1	2	-1	2	-2	-2	-2	2	2	2							10	10	1	3															10	10	1
507	2017-03-03 17:18:41	1	United States of America	1	I have enrolled in or completed a postgraduate degree (e.g. Grad. Dip., Masters, PhD)	1	0		1	0		-1	-2	1	1	2	-2	-2	-2	-1	2	4																			8	10	2	2	5		10	10	2
508	2017-03-03 16:33:06	0	United Kingdom of Great Britain and Northern Ireland	1	I have enrolled in or completed a postgraduate degree (e.g. Grad. Dip., Masters, PhD)	1	1	1	0			-1	-1	1	-1	1	-1	1	1	1	1	2							2	7	9	2	4														4	7	9
509	2017-03-03 15:20:58	1	Canada	1	I have enrolled in or completed a postgraduate degree (e.g. Grad. Dip., Masters, PhD)	1	1	0	1	0		2	1	-1	2	2	-2	-2	-2	2	2	2							9	10	1	3															9	10	1
510	2017-03-03 15:10:03	0	United States of America	1	I have enrolled in or completed a postgraduate degree (e.g. Grad. Dip., Masters, PhD)	1	1	0	1	1	4	1	0	2	0	2	-2	-1	-2	0	2	4																			7	10	6	1		5	8	8	7
511	2017-03-03 13:39:58	1	United States of America	1	I have enrolled in or completed a postgraduate degree (e.g. Grad. Dip., Masters, PhD)	1	0		0			-1	-1	1	2	2	-2	-2	0	2	2	2							10	10	1	3															10	10	1
512	2017-03-03 13:34:05	0	Australia	1	I have enrolled in or completed a non-university qualification (e.g. TAFE certificate or diploma)	1	1	1	1	1	3	1	-2	1	0	1	-2	-2	-2	2	0	2							3	10	8	2	4														4	10	6
513	2017-03-03 09:58:53	0	Ireland	1	I have enrolled in or completed a postgraduate degree (e.g. Grad. Dip., Masters, PhD)	1	1	0	1	0		-1	0	0	-1	1	-2	-2	-2	-1	0	2							10	10	6	3															10	10	2
514	2017-03-03 09:43:04	1	Australia	1	I have enrolled in or completed a non-university qualification (e.g. TAFE certificate or diploma)	1	1	1	1	1	4
515	2017-03-04 08:04:35	0	Australia	1	I did not complete high school	1	1	0	1	0		-2	-2	-1	0	1	-2	2	1	1	-1	5																			3	8	10	1		4	1	7	10
516	2017-03-03 09:13:17	0	Australia	1	I have enrolled in or completed a postgraduate degree (e.g. Grad. Dip., Masters, PhD)	1	1	1	1	1	3	-1	1	-2	-1	2	-2	1	-1	-1	2	4																			6	10	1	2	4		7	10	1
517	2017-03-03 08:44:38	1	Australia	1	I have enrolled in or completed a non-university qualification (e.g. TAFE certificate or diploma)	1	1	0	1	1	3	0	-1	-1	0	2	-2	0	-1	1	1	3													4	9	5	2	5								7	9	5
518	2017-03-03 08:09:23	1	United Kingdom of Great Britain and Northern Ireland	1	I have enrolled in or completed a postgraduate degree (e.g. Grad. Dip., Masters, PhD)	1	0		0			2	2	2	2	2	-2	-2	-2	2	2	2
519	2017-03-03 06:57:34	0	Australia	1	I have enrolled in or completed a non-university qualification (e.g. TAFE certificate or diploma)	1	1	0	1	1	4	-2	-2	-2	2	-2	2	2	-2	2	2	3													2	8	2	1		7							8	8	2
520	2017-03-03 06:01:05	1	Australia	1	I have enrolled in or completed an undergraduate degree (e.g. Bachelor or Associates degree)	1	1	0	1	1	3	-2	-2	-1	-2	-1	-1	0	-1	-1	0	3													5	8	8	1		7							5	5	8
521	2017-03-03 05:48:57	0	United Kingdom of Great Britain and Northern Ireland	1	I have enrolled in or completed a postgraduate degree (e.g. Grad. Dip., Masters, PhD)	1	1	0	0			-1	-1	-1	-1	-1
522	2017-03-03 21:23:56	0	Germany	1	I have enrolled in or completed a postgraduate degree (e.g. Grad. Dip., Masters, PhD)	1	1	1	1	1	4	-2	-2	-1	-1	-2	1	1	2	-2	-2	2							3	1	10	1		4													3	2	9
523	2017-03-03 04:30:46	1	United States of America	1	I have enrolled in or completed a postgraduate degree (e.g. Grad. Dip., Masters, PhD)	1	1	1	1	0		-2	-2	0	-1	0	-1	0	0	1	1	4																			2	6	4	3			4	5	3
524	2017-03-03 04:29:22	0	Spain	1	I have enrolled in or completed an undergraduate degree (e.g. Bachelor or Associates degree)	1	1	1	1	1	3	-2	-2	-1	-1	2	-2	-2	-2	-1	1	4																			6	8	10	3			10	10	1
525	2017-03-03 03:56:33	0	United States of America	1	I have enrolled in or completed an undergraduate degree (e.g. Bachelor or Associates degree)	1	1	1	1	0		-2	-2	-1	-1	0	-2	-2	-2	-1	0	2							5	10	2	2	5														5	5	4
526	2017-03-03 03:37:07	0	Australia	1	I have enrolled in or completed a non-university qualification (e.g. TAFE certificate or diploma)	1	1	1	1	1	1	-2	-2	-1	-1	2	-2	-1	2	2	2	3													1	10	7	3									1	7	8
527	2017-03-03 02:54:58	1	India	1	I have enrolled in or completed an undergraduate degree (e.g. Bachelor or Associates degree)	0						-1	-1	-1	0	2	-2	-1	0	0	1	4																			5	5	1	3			5	7	2
528	2017-03-03 02:55:19	0	Australia	1	I have enrolled in or completed a postgraduate degree (e.g. Grad. Dip., Masters, PhD)	1	0		1	1	4	-1	1	0	-1	2	-2	-2	-2	-1	1	4																			7	7	6	1		6	8	8	6
529	2017-03-03 02:00:34	0	Australia	1	I have enrolled in or completed an undergraduate degree (e.g. Bachelor or Associates degree)	1	1	1	1	1	3	1	-2	-1	-2	-1	-2	-2	2	-2	1	3													7	7	8	2	4								10	9	2
530	2017-03-03 00:26:52	0	Australia	1	I have enrolled in or completed a postgraduate degree (e.g. Grad. Dip., Masters, PhD)	1	1	0	1	0		-1	-2	-1	0	1	-1	0	0	0	0	3													6	10	7	2	5								7	10	7
531	2017-03-02 23:35:10	0	United States of America	1	I have enrolled in or completed an undergraduate degree (e.g. Bachelor or Associates degree)	1	1	1	0
532	2017-03-02 23:33:40	0	United Kingdom of Great Britain and Northern Ireland	1	I have enrolled in or completed a non-university qualification (e.g. TAFE certificate or diploma)	1	1	0	1	0		-1	-2	2	-1	1	-1	-1	0	1	0	3													4	10	10	2	5								1	4	4
533	2017-03-02 23:07:53	1	Ireland	1	I have enrolled in or completed a postgraduate degree (e.g. Grad. Dip., Masters, PhD)	1	0		1	0		-1	2	2	2	2	-2	-2	-2	2	-1	2							3	4	9	1		7													8	8	3
534	2017-03-02 22:46:20	1	United States of America	1	I have enrolled in or completed an undergraduate degree (e.g. Bachelor or Associates degree)	1	1	1	1	1	4	-1	1	2	0	2	-2	1	2	-1	-1	2							3	6	3	1		6													7	9	2
535	2017-03-02 22:03:56	1	Australia	1	I have enrolled in or completed a postgraduate degree (e.g. Grad. Dip., Masters, PhD)	1	1	1	1	1	4	-1	-1	1	2	2	-1	-2	-1	-1	2	3													3	9	7	2	5								7	7	3
536	2017-03-03 02:51:41	1	Australia	1	I have enrolled in or completed an undergraduate degree (e.g. Bachelor or Associates degree)	1	1	0	1	1	2	-2	-2	2	-2	2	-2	-2	-2	2	2	3													5	5	5	3									5	5	5
537	2017-03-02 21:14:38	1	United Kingdom of Great Britain and Northern Ireland	1	I have enrolled in or completed an undergraduate degree (e.g. Bachelor or Associates degree)	1	1	0	0			-2	-2	0	-1	0	-1	-1	-1	1	0	2							6	6	7	3															5	6	3
538	2017-03-02 20:20:27	0	New Zealand	1	I have enrolled in or completed a non-university qualification (e.g. TAFE certificate or diploma)	1	1	1	1	1	2	-1	-1	-1	1	2	-2	-2	-2	-1	2	3
539	2017-03-02 20:10:13	1	United Kingdom of Great Britain and Northern Ireland	1	I have enrolled in or completed an undergraduate degree (e.g. Bachelor or Associates degree)	1	1	1	1	0		-1	-1	1	-1	2	-2	-2	-1	-1	1	3													6	9	6	1		5							6	9	6
540	2017-03-02 20:10:20	1	Canada	1	I have enrolled in or completed a postgraduate degree (e.g. Grad. Dip., Masters, PhD)	1	1	0	1	1	3	-2	-2	-1	0	1	-2	-1	-2	0	0	5																			5	5	9	3			7	8	3
541	2017-03-02 20:05:33	0	Canada	1	I have enrolled in or completed an undergraduate degree (e.g. Bachelor or Associates degree)	1	1	0	1	1	3	-1	-1	1	1	0	-2	0	0	1	2	2							8	10	3	2	4														8	10	8
542	2017-03-02 18:29:49	1	Australia	1	I completed high school	1	1	1	1	0		0	-2	-2	-1	-2	-2	-2	-1	-2	-2	3													4	6	9	3									4	6	9
543	2017-03-02 18:32:14	0	Sweden	0	I have enrolled in or completed an undergraduate degree (e.g. Bachelor or Associates degree)	1	1	1	1	1	3	1	-2	2	0	2	-1	-1	-1	2	1	2							1	10	1	1		5
544	2017-03-02 23:05:28	1	Australia	1	I completed high school	1	1	0	1	1	3	-2	-2	-1	-1	-1	-1	-1	-1	2	2	3													5	8	9	3									5	10	9
545	2017-03-02 17:45:54	0	Denmark	0	I have enrolled in or completed an undergraduate degree (e.g. Bachelor or Associates degree)	1	1	1	1	1	2
546	2017-03-02 16:52:37	0	United States of America	1	I have enrolled in or completed an undergraduate degree (e.g. Bachelor or Associates degree)	1	1	0	1	0		-2	-2	-2	-2	2	-2	-2	-2	2	2	3													1	8	4	1		4							7	7	4
547	2017-03-02 15:39:43	0	Australia	1	I have enrolled in or completed a non-university qualification (e.g. TAFE certificate or diploma)	1	1	0	1	1	1	0	-2	0	0	2	-2	0	-1	0	1	3													8	8	3	3									9	9	2
548	2017-03-02 15:25:19	0	United States of America	1	I have enrolled in or completed an undergraduate degree (e.g. Bachelor or Associates degree)	1	1	0	1	0		2	2	2	2	2	-2	-2	-2	2	2	3													7	7	5	1		4							10	5	9
549	2017-03-02 14:06:09	1	United States of America	1	I have enrolled in or completed a postgraduate degree (e.g. Grad. Dip., Masters, PhD)	1	1	0	0			1	1	1	2	2	-2	-2	-2	2	2	3													8	9	7	1		5							10	10	1
550	2017-03-02 13:44:49	0	United States of America	1	I have enrolled in or completed a postgraduate degree (e.g. Grad. Dip., Masters, PhD)	1	1	1	1	1	2	-2	-1	2	-1	2	-2	-2	1	-1	-1	3													8	7	7	2	4
551	2017-03-02 13:32:43	1	Australia	1	I completed high school	1	1	0	0			-1	-1	1	0	2	-2	-1	1	-1	0	1	7	10	1	3																					8	10	10
552	2017-03-02 12:24:40	0	Australia	1	I have enrolled in or completed a postgraduate degree (e.g. Grad. Dip., Masters, PhD)	1	1	0	0			2	2	1	2	2	-2	-2	-2	2	1	2							3	4	7	2	5														8	7	2
553	2017-03-02 11:41:45	0	United Kingdom of Great Britain and Northern Ireland	1	I have enrolled in or completed a postgraduate degree (e.g. Grad. Dip., Masters, PhD)	1	0		1	1	3	-2	-1	2	2	2	-2	-2	-2	2	2	3													5	5	5	2	5								3	3	3
554	2017-03-02 11:40:34	0	Australia	1	I have enrolled in or completed a postgraduate degree (e.g. Grad. Dip., Masters, PhD)	1	1	0	1	1	4	1	-1	2	1	2	-2	-1	-1	-1	2	3													4	4	4	1		5							5	4	5
555	2017-03-02 11:58:59	1	France	0	I have enrolled in or completed an undergraduate degree (e.g. Bachelor or Associates degree)	1	0		1	0		2	-1	1	1	2
556	2017-03-02 11:16:13	0	Australia	1	I have enrolled in or completed an undergraduate degree (e.g. Bachelor or Associates degree)	1	1	0	1	1	3	-2	-2	2	0	2	-2	-1	-1	-1	2	3													9	10	2	1		6							10	10	2
557	2017-03-02 11:07:47	0	Australia	1	I have enrolled in or completed an undergraduate degree (e.g. Bachelor or Associates degree)	1	1	0	1	1	3
558	2017-03-02 11:01:24	0	Australia	1	I have enrolled in or completed an undergraduate degree (e.g. Bachelor or Associates degree)	1	0		0			1	-2	1	0	1	-1	0	0	1	1	4																			2	8	4	3			8	8	2
559	2017-03-02 10:30:01	0	New Zealand	1	I have enrolled in or completed a postgraduate degree (e.g. Grad. Dip., Masters, PhD)	1	1	1	1	1	3	2	2	2	-1	2	-2	-2	-2	2	2	4																			8	9	5	3			8	9	4
560	2017-05-31 00:30:51	1	Albania	1	I did not complete high school	1	1	1	1	1	2	-1	-1	-2	-1	0	-1	-1	-1	-2	-2	3													6	4	4	3
561	2017-03-02 09:56:57	1	Canada	1	I have enrolled in or completed a postgraduate degree (e.g. Grad. Dip., Masters, PhD)	1	1	1	1	1	4	-2	-1	2	2	2	-2	-1	-1	-1	-1	5																			7	10	3	3			7	10	3
562	2017-03-02 09:52:18	0	Australia	1	I have enrolled in or completed an undergraduate degree (e.g. Bachelor or Associates degree)	1	1	1	1	0		-2	-1	1	1	2	-1	-1	-1	2	2	1	4	5	7	1		4																			4	4	8
563	2017-03-02 08:19:57	1	Australia	1	I have enrolled in or completed a postgraduate degree (e.g. Grad. Dip., Masters, PhD)	1	0		0			2	2	-1	-1	1
564	2017-03-02 03:35:54	0	Australia	0	I have enrolled in or completed an undergraduate degree (e.g. Bachelor or Associates degree)	1	1	0	0			-1	-2	2	1	2	-2	-1	-1	1	-1	1	5	7	7	1		7																			7	7	5
565	2017-03-03 05:15:50	0	Australia	1	I have enrolled in or completed a non-university qualification (e.g. TAFE certificate or diploma)	1	1	1	1	1	4	1	1	-1	1	2	-2	1	1	1	2	5																			8	10	1	3			8	10	1
566	2017-03-01 20:48:38	0	United Kingdom of Great Britain and Northern Ireland	1	I have enrolled in or completed a non-university qualification (e.g. TAFE certificate or diploma)	1	1	0	1	0		-2	0	-1	1	2	-2	-2	-2	-1	0	3													5	4	3	1		6							9	7	3
567	2017-03-01 10:27:40	0	Australia	1	I have enrolled in or completed an undergraduate degree (e.g. Bachelor or Associates degree)	1	1	0	0
568	2017-03-01 10:33:09	0	Australia	1	I have enrolled in or completed an undergraduate degree (e.g. Bachelor or Associates degree)	0						-1	-1	1	0	0	-1	-1	-1	1	0	1	1	6	8	2	4																				3	7	7
569	2017-03-01 10:31:57	0	Australia	1	I have enrolled in or completed an undergraduate degree (e.g. Bachelor or Associates degree)	1	1	0	0			1	-2	-1	-1	-1	-1	0	1	2	-1	1	7	8	2	2	4																				6	5	3
570	2017-03-01 10:01:43	1	Australia	1	I have enrolled in or completed an undergraduate degree (e.g. Bachelor or Associates degree)	1	1	0	0			-2	-2	2	0	1	-2	0	-1	1	2	1	4	6	7	1		5																			7	8	4
571	2017-03-01 10:12:32	1	Australia	1	I have enrolled in or completed an undergraduate degree (e.g. Bachelor or Associates degree)	1	0		0			-2	-2	-1	-1	2	-2	-2	2	2	2	2							3	8	8	2	5														7	8	8
572	2017-03-01 09:54:41	0	Australia	1	I have enrolled in or completed an undergraduate degree (e.g. Bachelor or Associates degree)	1	1	0	0			-2	-2	1	0	0	-1	1	1	0	0	1
573	2017-03-01 06:08:36	0	Australia	1	I have enrolled in or completed an undergraduate degree (e.g. Bachelor or Associates degree)	1	1	1	1	1	1	1	1	-2	1	1	-1	0	0	1	2	2							8	10	3	3															10	10	1
574	2017-03-01 00:29:15	1	Australia	1	I have enrolled in or completed an undergraduate degree (e.g. Bachelor or Associates degree)	1	0		0			-1	-2	-1	-1	0	-1	-1	0	-1	-1	3													5	7	7	2	4								5	8	5
575	2017-02-28 15:11:31	0	United Kingdom of Great Britain and Northern Ireland	1	I have enrolled in or completed a non-university qualification (e.g. TAFE certificate or diploma)	1	0		1	0		-2	-2	2	2	2	-2	-2	-2	2	2	3													5	10	3	3									3	8	6
576	2017-02-28 06:06:15	1	Australia	1	I have enrolled in or completed a postgraduate degree (e.g. Grad. Dip., Masters, PhD)	1	1	0	1	0		-1	-2	1	2	1	-1	-1	-1	1	2	2							5	7	7	2	4														5	6	3
577	2017-02-28 07:17:10	0	Australia	1	I have enrolled in or completed a postgraduate degree (e.g. Grad. Dip., Masters, PhD)	1	0		1	0		0	-1	2	2	2	-2	-2	-2	2	1	3													6	7	5	3									5	8	3
578	2017-02-27 20:46:43	0	Australia	1	I have enrolled in or completed an undergraduate degree (e.g. Bachelor or Associates degree)	1	0		0			-2	-2	1	-1	1	0	-1	-1	-1	2	3													2	9	7	3									4	9	5
579	2017-02-27 20:26:26	0	Australia	1	I have enrolled in or completed a postgraduate degree (e.g. Grad. Dip., Masters, PhD)	0						-1	-2	0	-1	1	0	-1	0	2	2	2							3	6	2	3															10	9	4
580	2017-02-26 18:27:00	0	Australia	1	I have enrolled in or completed an undergraduate degree (e.g. Bachelor or Associates degree)	1	1	0	1	0		0	-2	1	0	0	1	1	1	-1	-1	1	3	10	10
581	2017-02-26 11:42:47	1	Australia	1	I have enrolled in or completed an undergraduate degree (e.g. Bachelor or Associates degree)	1	1	0	1	1	3	-2	-2	-1	-1	-2	1	1	2	-2	0	1	2	3	4	1		5																			8	7	3
582	2017-02-25 06:58:22	0	Australia	1	I completed high school	1	1	1	0
583	2017-02-25 05:13:58	0	Australia	1	I have enrolled in or completed an undergraduate degree (e.g. Bachelor or Associates degree)	1	1	1	1	1	4	-2	-2	2	-1	-1	-1	-1	1	1	1	2							4	4	6	2	5														4	3	7
584	2017-02-24 21:51:06	1	United States of America	1	I completed high school	1	1	0	1	1	3	-1	-1	-1	0	0	0	0	0	1	0	3													3	3	9	3									4	4	8
585	2017-02-24 16:32:35	0	Australia	1	I have enrolled in or completed an undergraduate degree (e.g. Bachelor or Associates degree)	1	1	1	1	1	4	-2	-2	0	1	2	-2	-1	0	0	0	4																			3	7	7
586	2017-02-24 16:26:51	0	Australia	1	I have enrolled in or completed an undergraduate degree (e.g. Bachelor or Associates degree)	1	1	1	1	1	4	-2	-2	1	1	1	-2	0	0	0	1	4
587	2017-02-27 04:31:09	0	United States of America	1	I have enrolled in or completed an undergraduate degree (e.g. Bachelor or Associates degree)	1	1	1	1	1	2	0	-2	1	-1	-2	0	1	0	0	-1	2							2	8	6	2	4														8	8	5
588	2017-02-24 11:57:51	0	Canada	1	I have enrolled in or completed an undergraduate degree (e.g. Bachelor or Associates degree)	1	1	0	1	0		-1	-1	2	0	2	-1	-1	1	2	1	2							4	5	5	1		7													5	5	5
589	2017-02-24 10:55:07	0	Australia	1	I did not complete high school	1	1	1	1	1	2	-2	-2	-1	0	0	-2	-2	-2	-1	0	1	1	10	5	2	4																				1	5	6
590	2017-02-24 09:46:40	0	Australia	1	I have enrolled in or completed an undergraduate degree (e.g. Bachelor or Associates degree)	1	1	1	1	1	1	-2	-2	-1	-1	1	-1	0	0	1	1	1	3	3	5	2	5																				3	2	7
591	2017-02-24 09:29:32	0	Australia	0	I have enrolled in or completed a non-university qualification (e.g. TAFE certificate or diploma)	1	0		1	1	2	0	-1	2	-1	2	-2	-2	0	0	0	3													3	8	7	2	4								5	8	7
592	2017-02-24 08:48:03	0	Australia	1	I have enrolled in or completed an undergraduate degree (e.g. Bachelor or Associates degree)	1	1	1	1	1	3	-2	-2	1	0	1	-1	1	1	1	-1	2							4	3	5	3															8	9	8
593	2017-02-24 08:09:31	0	Australia	1	I have enrolled in or completed a postgraduate degree (e.g. Grad. Dip., Masters, PhD)	1	1	1	1	1	3	1	-2	1	1	2	-2	-2	0	1	1	2							4	9	5	3															4	10	6
594	2017-02-24 08:01:54	0	Australia	1	I have enrolled in or completed an undergraduate degree (e.g. Bachelor or Associates degree)	1	1	1	1	1	3	-1	-1	1	0	2	-2	1	-2	0	-1	4																			8	7	8	1		5	4	5	7
595	2017-02-24 05:59:58	0	Canada	1	I have enrolled in or completed an undergraduate degree (e.g. Bachelor or Associates degree)	1	1	0	1	1	3	0	-1	2	1	1	0	0	2	2	2	1
596	2017-02-24 03:37:45	0	Australia	1	I have enrolled in or completed an undergraduate degree (e.g. Bachelor or Associates degree)	1	1	0	1	0		-1	-2	1	-2	2
597	2017-02-24 03:35:58	0	Australia	1	I have enrolled in or completed an undergraduate degree (e.g. Bachelor or Associates degree)	1	1	1	1	0		-1	-2	1	-1	2	-2	-1	-1	1	1	1	6	8	4	1		4																			10	6	5
598	2017-02-24 03:28:56	0	Australia	1	I have enrolled in or completed a postgraduate degree (e.g. Grad. Dip., Masters, PhD)	1	1	1	1	1	3	-1	-1	2	-1	2	-1	-2	2	2	-1	1	5	8	2	2	4																				6	8	2
599	2017-02-24 03:18:59	0	Australia	1	I have enrolled in or completed a postgraduate degree (e.g. Grad. Dip., Masters, PhD)	1	1	1	1	1	3	-2	-2	2	-1	-1	1	1	2	2	2	2							2	4	4	2	4														3	4	4
600	2017-02-24 03:08:45	0	Australia	1	I have enrolled in or completed a non-university qualification (e.g. TAFE certificate or diploma)	1	1	1	1	0
601	2017-02-24 03:01:11	0	Australia	1	I have enrolled in or completed a postgraduate degree (e.g. Grad. Dip., Masters, PhD)	1	1	1	1	1	4	-2	-2	-1	-1	-1	-2	-2	-2	-2	-1	3													4	8	9	3									3	8	9
602	2017-02-24 02:57:53	0	Australia	1	I have enrolled in or completed an undergraduate degree (e.g. Bachelor or Associates degree)	1	1	0	1	0		-2	-2	1	-1	1	-1	-1	-1	-1	1	1
603	2017-02-24 02:54:14	0	Australia	1	I completed high school	1	1	0	0			2	-1	2	-1	1
604	2017-02-23 21:52:33	0	United States of America	1	I have enrolled in or completed an undergraduate degree (e.g. Bachelor or Associates degree)	1	1	0	0			-1	-2	2	-1	2	-2	-2	-2	0	-1	4																			2	10	3	2	4		3	10	4
605	2017-02-23 15:22:12	0	United States of America	1	I have enrolled in or completed a postgraduate degree (e.g. Grad. Dip., Masters, PhD)	1	1	1	1	1	3	0	-2	-1	0	0	-2	-2	-2	0	0	3													4	8	7	1		5							6	8	7
606	2017-02-23 15:35:39	1	United States of America	1	I have enrolled in or completed an undergraduate degree (e.g. Bachelor or Associates degree)	1	1	0	1	0		0	-2	2	0	1	-1	1	-1	2	0	4																			4	8	9	3			3	9	6
607	2017-02-23 15:10:52	Other	United States of America	1	I have enrolled in or completed an undergraduate degree (e.g. Bachelor or Associates degree)	1	1	1	1	1	3	-2	-2	2	-2	2	-2	-1	0	-1	-1	2							4	8	9	2	4														6	8	8
608	2017-02-23 10:05:15	1	Australia	1	I have enrolled in or completed an undergraduate degree (e.g. Bachelor or Associates degree)	1	1	0	1	1	3	-1	-1	1	-1	-1	0	-1	-1	1	0	1	3	9	10	1		5																			4	9	5
609	2017-02-23 08:08:21	1	Belize	1	I have enrolled in or completed a postgraduate degree (e.g. Grad. Dip., Masters, PhD)	1	1	0	1	1	3	-2	-2	-2	-2	2	-2	-2	-2	-2	2	4																			4	9	5	3			6	8	7
610	2017-02-23 07:49:05	1	Australia	1	I have enrolled in or completed an undergraduate degree (e.g. Bachelor or Associates degree)	0						-2	-2	-1	-1	-1	-1	0	2	-1	-1	1	3	10	7	2	4																				5	9	2
611	2017-02-23 00:34:13	0	Australia	1	I have enrolled in or completed an undergraduate degree (e.g. Bachelor or Associates degree)	1	1	1	0			-2	-2	-1	-1	1	-1	-1	0	1	0	1	5	8	7	2	4																				6	7	6
612	2017-02-22 23:43:40	0	Canada	1	I have enrolled in or completed a non-university qualification (e.g. TAFE certificate or diploma)	1	1	0	1	1	4	-1	0	2	2	2	-2	-1	0	-1	0	4																			9	10	1	1		5	10	10	1
613	2017-02-22 15:11:50	0	United States of America	1	I have enrolled in or completed an undergraduate degree (e.g. Bachelor or Associates degree)	1	1	1	1	1	1	-2	-2	1	0	2	-2	-2	2	1	0	2							3	10	5	2	4
614	2017-02-22 11:08:40	1	Australia	1	I have enrolled in or completed an undergraduate degree (e.g. Bachelor or Associates degree)	0						-1	-1	-2	-2	0	0	0	2	1	1	1
615	2017-02-22 09:40:51	0	Australia	1	I have enrolled in or completed an undergraduate degree (e.g. Bachelor or Associates degree)	1	1	0	0			-2	-2	0	0	1	-1	0	1	2	0	1	5	9	3	3																					5	9	4
616	2017-02-22 08:03:58	0	Australia	1	I have enrolled in or completed an undergraduate degree (e.g. Bachelor or Associates degree)	1	1	0	1	0		-2	-2	-2	-2	0	-1	-1	2	1	2	1	1	10	6	1		5																			5	10	2
617	2017-02-22 07:53:23	0	Australia	1	I have enrolled in or completed an undergraduate degree (e.g. Bachelor or Associates degree)	1	1	1	1	1	1	-2	-2	-2	-2	2	-1	-2	0	-1	-1	1	3	5	8	1		4																			4	4	5
618	2017-02-22 05:04:18	0	Australia	1	I have enrolled in or completed a postgraduate degree (e.g. Grad. Dip., Masters, PhD)	1	1	1	1	0		-2	-2	-2	-1	2	-2	-2	1	-1	-1	4																			5	9	7	2	4		8	9	7
619	2017-02-22 04:55:06	0	Canada	0	I have enrolled in or completed an undergraduate degree (e.g. Bachelor or Associates degree)	1	1	1	1	1	2	-2	-2	0	-1	2	-2	-2	-2	0	0	2							9	9	7	3															9	9	7
620	2017-02-22 04:01:28	0	Australia	1	I have enrolled in or completed an undergraduate degree (e.g. Bachelor or Associates degree)	1	1	0	0			-1	-2	-1	-1	0	-1	1	1	1	1	1	4	7	6	2	4																				4	4	8
621	2017-02-22 04:03:37	0	Australia	1	I have enrolled in or completed a postgraduate degree (e.g. Grad. Dip., Masters, PhD)	1	0		1	0		-2	-2	-2	-2	-1	-2	-2	-2	-1	1	3													5	9	10	1		5							8	10	7
622	2017-02-22 03:29:12	1	Australia	0	I have enrolled in or completed an undergraduate degree (e.g. Bachelor or Associates degree)	0						1	1	1	1	2	-1	0	-1	-1	1	1	5	7	4	3	5																				3	6	7
623	2017-02-22 06:14:48	0	Australia	0	I have enrolled in or completed an undergraduate degree (e.g. Bachelor or Associates degree)	1	1	0	0			-1	-1	-2	-2	2	-2	-2	-1	1	-1	1	3	5	5	1		5																			7	5	5
624	2017-02-22 02:45:12	1	Australia	1	I did not complete high school	1	0		0			-2	-2	0	0	-1	-1	0	1	1	0	1	6	7	3	2	5																				5	6	4
625	2017-02-22 02:33:05	0	Australia	0	I have enrolled in or completed an undergraduate degree (e.g. Bachelor or Associates degree)	0						-1	-1	0	0	-1	0	1	1	-2	1	2							8	9	2	2	4														8	8	3
626	2017-02-22 00:58:12	1	Australia	1	I have enrolled in or completed an undergraduate degree (e.g. Bachelor or Associates degree)	1	1	0	0			-2	-2	2	-2	2	-2	-2	-2	2	2	1	3	9	2	3
627	2017-02-22 00:22:42	0	United States of America	1	I have enrolled in or completed a postgraduate degree (e.g. Grad. Dip., Masters, PhD)	1	1	0	0			1	1	1	1	2	-2	-1	-1	1	1	4																			8	8	4	3			8	9	6
628	2017-02-21 23:29:56	0	Australia	1	I have enrolled in or completed an undergraduate degree (e.g. Bachelor or Associates degree)	1	0		0			-1	-1	2	2	1	-1	0	-1	-1	2	3													3	8	4	2	5								8	8	2
629	2017-02-21 21:43:53	0	United States of America	1	I completed high school	1	1	1	0			-2	-2	0	1	2	-2	-2	-2	1	1	3													5	7	3	1		7							8	8	2
630	2017-02-21 19:03:10	0	United States of America	1	I have enrolled in or completed a postgraduate degree (e.g. Grad. Dip., Masters, PhD)	1	1	1	1	1	3	-2	-2	-1	-1	0	-1	-1	-2	-2	-2	3													3	8	5	2	5								4	8	3
631	2017-02-21 17:23:58	0	United States of America	1	I have enrolled in or completed an undergraduate degree (e.g. Bachelor or Associates degree)	1	1	1	1	1	3	-1	-1	-1	2	2	-2	0	0	0	0	4																			7	10	9	1		6	8	8	8
632	2017-02-21 08:28:42	0	Australia	1	I have enrolled in or completed a postgraduate degree (e.g. Grad. Dip., Masters, PhD)	1	0		1	0		-2	-2	1	2	2	-1	-2	-2	2	2	3													1	5	7	3									5	10	3
633	2017-02-21 06:01:26	0	United States of America	1	I have enrolled in or completed a postgraduate degree (e.g. Grad. Dip., Masters, PhD)	0						-1	-1	1	-1	2	-1	-1	-2	1	1	3													10	10	1	1		6							9	10	1
634	2017-02-21 05:32:52	1	United States of America	1	I have enrolled in or completed an undergraduate degree (e.g. Bachelor or Associates degree)	1	1	1	1	1	3	-2	-2	-1	1	0	-2	1	1	2	2	2							4	7	6	2	4														5	5	5
635	2017-02-21 05:05:01	1	United States of America	1	I have enrolled in or completed a postgraduate degree (e.g. Grad. Dip., Masters, PhD)	1	1	1	1	1	1	2	-2	2	-1	2	-2	0	-1	2	2	3													7	8	1	1		6							8	8	1
636	2017-02-21 04:53:19	0	Canada	1	I have enrolled in or completed an undergraduate degree (e.g. Bachelor or Associates degree)	1	1	1	1	0		-1	-2	1	1	2	-2	-1	-2	2	0	3													3	10	10	1		7							8	10	7
637	2017-02-21 03:46:08	0	Canada	1	I have enrolled in or completed a postgraduate degree (e.g. Grad. Dip., Masters, PhD)	1	1	1	1	0		1	-2	2	-1	2	-2	1	-1	2	-1	3													2	9	9	2	5								8	9	3
638	2017-02-21 03:22:03	0	United States of America	1	I have enrolled in or completed a postgraduate degree (e.g. Grad. Dip., Masters, PhD)	1	1	0	1	1	3	-1	-1	1	1	1	-1	-1	-2	1	-1	3
639	2017-02-21 02:48:42	0	United States of America	1	I have enrolled in or completed a postgraduate degree (e.g. Grad. Dip., Masters, PhD)	1	1	1	1	1	3	2	2	2	2	2	-2	-2	-2	2	2	4																			7	9	3	1		7	8	9	1
640	2017-02-21 02:38:34	0	United States of America	1	I have enrolled in or completed a postgraduate degree (e.g. Grad. Dip., Masters, PhD)	1	1	0	1	1	4	1	2	1	1	2	-2	-2	-1	-1	1	2							7	10	4	3															7	10	4
641	2017-02-21 01:37:50	0	United States of America	1	I have enrolled in or completed an undergraduate degree (e.g. Bachelor or Associates degree)	1	1	1	0			-1	-1	0	-1	0	-1	1	0	-1	1	4																			4	8	8	3			6	10	2
642	2017-03-03 02:18:39	0	United States of America	1	I have enrolled in or completed an undergraduate degree (e.g. Bachelor or Associates degree)	1	1	0	1	0		1	1	1	2	2	-2	-2	-2	2	2	4																			9	9	3	1		6	9	8	8
643	2017-02-21 01:05:10	1	United States of America	1	I completed high school	1	1	0	1	1	3	-1	0	-1	-1	1
644	2017-02-21 00:47:29	0	United States of America	1	I have enrolled in or completed a postgraduate degree (e.g. Grad. Dip., Masters, PhD)	1	1	1	0			-2	-1	1	0	1
645	2017-02-20 23:38:19	0	United States of America	1	I have enrolled in or completed an undergraduate degree (e.g. Bachelor or Associates degree)	1	0		1	1	3	-2	-2	2	2	2	-1	-1	-1	2	2	3													5	10	3	1		6							9	10	2
646	2017-02-21 01:08:49	0	Australia	1	I have enrolled in or completed a postgraduate degree (e.g. Grad. Dip., Masters, PhD)	0						1	1	2	-1	2	-2	-2	1	2	1	2							5	7	4	1		6													7	7	6
647	2017-02-20 22:49:24	0	Australia	1	I have enrolled in or completed a postgraduate degree (e.g. Grad. Dip., Masters, PhD)	1	1	0	1	1	4	2	1	2	2	2	-2	-2	-2	2	2	4
648	2017-02-20 22:37:34	0	Australia	1	I have enrolled in or completed a postgraduate degree (e.g. Grad. Dip., Masters, PhD)	1	1	1	1	1	4	-1	-1	2	2	2	-2	-2	-2	1	2	2							5	9	3	2	4														5	9	3
649	2017-02-20 20:20:49	0	United States of America	1	I completed high school	1	1	0	1	1	4	-2	-2	1	1	2	-2	-1	-1	2	-1	4																			7	3	7	3			9	6	2
650	2017-02-20 20:03:18	1	United States of America	1	I have enrolled in or completed a postgraduate degree (e.g. Grad. Dip., Masters, PhD)	1	0		1	0		2	-1	1	1	2	-2	-1	-1	-1	2	4																			5	10	7	2	4		8	10	6
651	2017-02-20 19:49:12	0	United States of America	1	I have enrolled in or completed an undergraduate degree (e.g. Bachelor or Associates degree)	1	1	1	1	0		-2	-2	-2	0	2	-2	-2	-2	-1	-1	4																			4	9	7	3			4	9	6
652	2017-02-20 19:50:08	0	Canada	1	I have enrolled in or completed a non-university qualification (e.g. TAFE certificate or diploma)	1	1	1	1	1	2	-1	-1	1	-1	1	-2	-1	-2	1	0	4																			7	4	7	2	4		4	4	5
653	2017-02-22 06:17:11	0	Denmark	0	I have enrolled in or completed a postgraduate degree (e.g. Grad. Dip., Masters, PhD)	1	1	1	1	1	4	2	2	1	1	2	-2	-2	-2	2	1	2							8	9	2	1		7													9	10	3
654	2017-02-20 19:02:47	0	United States of America	1	I have enrolled in or completed an undergraduate degree (e.g. Bachelor or Associates degree)	1	0		1	1	4	1	-1	2	2	2	-2	-2	-2	2	2	3													3	8	2	3									9	9	1
655	2017-02-20 18:38:24	0	United States of America	1	I completed high school	1	1	0	1	1	3	1	1	2	2	2	-2	-2	-2	2	1	3													10	10	1	1		4							10	10	2
656	2017-02-20 18:29:58	0	United States of America	1	I have enrolled in or completed a non-university qualification (e.g. TAFE certificate or diploma)	1	1	0	1	0		-1	0	-1	2	1	-2	-1	-1	-1	1	3													4	9	7	1		7							4	9	6
657	2017-02-20 17:53:54	0	United States of America	1	I have enrolled in or completed an undergraduate degree (e.g. Bachelor or Associates degree)	1	1	1	1	1	3	-2	-2	1	-1	1	-1	-2	-1	-1	-1	2
658	2017-02-20 17:31:21	0	Canada	1	I have enrolled in or completed an undergraduate degree (e.g. Bachelor or Associates degree)	1	1	0	1	0		0	-1	-2	-1	0	-1	-1	-1	1	1	3													3	7	10	1		7							9	7	7
659	2017-02-20 17:21:22	0	United States of America	1	I completed high school	1	0		1	1	4	1	1	2	-1	2	-1	-1	-2	2	2	3													6	10	10	2	5								10	10	1
660	2017-02-20 17:10:20	0	United States of America	1	I have enrolled in or completed an undergraduate degree (e.g. Bachelor or Associates degree)	1	1	0	1	1	3	2	2	2	2	2	-2	-2	-2	2	2	2							5	6	7	2	4														4	6	8
661	2017-02-20 17:13:16	1	Canada	1	I have enrolled in or completed a non-university qualification (e.g. TAFE certificate or diploma)	1	1	1	1	1	3	-1	-1	1	1	2	-2	-1	-2	1	2	2							4	8	4	2	5														4	8	7
662	2017-02-20 17:09:01	0	United States of America	1	I have enrolled in or completed an undergraduate degree (e.g. Bachelor or Associates degree)	1	1	0	1	0		-1	-1	1	1	1	-1	-1	-1	1	1	3													3	7	8	1		5							6	7	7
663	2017-02-20 17:03:05	0	United States of America	1	I have enrolled in or completed an undergraduate degree (e.g. Bachelor or Associates degree)	1	1	1	1	1	4	-1	-1	1	1	2	-2	-2	-2	1	1	3													4	8	5	3									8	8	3
664	2017-02-20 16:59:57	0	Canada	1	I have enrolled in or completed a non-university qualification (e.g. TAFE certificate or diploma)	1	1	0	1	1	4	-1	-1	2	2	2	-2	-1	2	2	2	3													5	9	2	1		4							5	8	2
665	2017-02-20 13:20:25	0	United States of America	1	I completed high school	1	0		1	0		-1	-2	2	0	1	-1	-1	-2	2	2	4																			1	10	3	3			1	10	1
666	2017-02-20 04:08:51	0	Australia	1	I completed high school	1	1	1	0			-1	-2	1	0	1	0	1	2	1	-1	1	3	5	6	3																					5	7	3
667	2017-02-20 02:15:54	0	Australia	1	I have enrolled in or completed a postgraduate degree (e.g. Grad. Dip., Masters, PhD)	1	0		1	1	4	-1	-1	-1	1	2	-1	-1	-2	2	0	4																			8	8	3	3			8	8	9
668	2017-02-19 23:05:43	1	United States of America	1	I have enrolled in or completed a postgraduate degree (e.g. Grad. Dip., Masters, PhD)	1	1	0	1	1	1	-2	-2	-1	-2	2	-2	-2	2	-2	-1	3													6	4	9	2	4								6	4	9
669	2017-02-19 18:40:25	1	United States of America	1	I completed high school	1	1	1	1	1	2	-1	-2	-2	-1	1	-1	0	1	-1	-2	3													1	8	7	2	4								3	8	5
670	2017-02-19 17:25:16	0	United Kingdom of Great Britain and Northern Ireland	1	I have enrolled in or completed an undergraduate degree (e.g. Bachelor or Associates degree)	1	1	0	1	0		-2	-2	-1	-1	1	-1	-1	-1	2	0	3													6	7	6	1		5							8	9	9
671	2017-02-19 15:20:27	1	Norway	1	I have enrolled in or completed a non-university qualification (e.g. TAFE certificate or diploma)	1	0		1	1	3	-2	-2	0	-1	2	-2	-2	-2	0	1	5																			4	8	4	2	4		8	4	4
672	2017-02-19 12:41:58	0	Canada	0	I have enrolled in or completed a postgraduate degree (e.g. Grad. Dip., Masters, PhD)	0						0	0	1	1	2	-2	-2	0	2	2	2							10	10	1	3															10	10	1
673	2017-02-19 08:34:13	1	Australia	1	I have enrolled in or completed an undergraduate degree (e.g. Bachelor or Associates degree)	1	1	1	1	0		-1	-2	1	-1	2	-2	-1	0	-1	0	3													3	10	8	3									3	10	8
674	2017-02-19 08:26:14	1	Australia	1	I have enrolled in or completed an undergraduate degree (e.g. Bachelor or Associates degree)	1	1	0	0
675	2017-02-19 08:24:12	1	Australia	1	I have enrolled in or completed a non-university qualification (e.g. TAFE certificate or diploma)	0						-1	-2	1	-1	-1	-1	-1	-1	0	0	1	4	7	6
676	2017-02-19 08:30:54	0	United Kingdom of Great Britain and Northern Ireland	1	I completed high school	1	1	0	1	0		2	2	1	0	2	-1	-2	-2	0	1	4																			5	10	5	3			5	10	5
677	2017-02-19 07:56:25	0	United Kingdom of Great Britain and Northern Ireland	1	I have enrolled in or completed a non-university qualification (e.g. TAFE certificate or diploma)	1	1	0	1	0		-1	-1	-1	0	-2	2	1	1	-2	-2	3													5	7	6	2	5								7	8	6
678	2017-02-19 07:28:52	1	Australia	0	I have enrolled in or completed an undergraduate degree (e.g. Bachelor or Associates degree)	1	0		1	0		-1	-2	0	0	0	0	0	-1	1	1	1	10	10	7	1		4																			9	9	3
679	2017-02-19 07:22:21	1	United States of America	1	I have enrolled in or completed a postgraduate degree (e.g. Grad. Dip., Masters, PhD)	1	0		0			2	2	2	2	2	-2	-2	-2	2	2	2							7	10	2	3															10	10	10
680	2017-02-19 06:55:03	0	United Kingdom of Great Britain and Northern Ireland	1	I completed high school	1	1	1	1	1	3	-2	-2	1	0	2	-1	2	2	-2	-2	3													7	10	1	1		6							5	8	5
681	2017-02-19 06:34:32	1	Australia	1	I have enrolled in or completed an undergraduate degree (e.g. Bachelor or Associates degree)	0						-1	-2	2	-1	0	0	-2	2	2	1	1	1	4	7	1		6																			3	7	3
682	2017-02-19 06:19:28	1	Australia	1	I have enrolled in or completed an undergraduate degree (e.g. Bachelor or Associates degree)	1	1	0	1	0		-2	-2	-1	-1	-1
683	2017-02-19 06:00:06	0	Australia	1	I have enrolled in or completed an undergraduate degree (e.g. Bachelor or Associates degree)	0						-1	-2	0	-1	-2	1	2	1	0	-2	1	2	7	9	1		4																			5	5	9
684	2017-02-19 04:27:59	0	Australia	1	I have enrolled in or completed a postgraduate degree (e.g. Grad. Dip., Masters, PhD)	1	1	0	1	0		-1	-1	-2	-1	2	-2	-1	-1	-1	-1	3													3	7	6	2	5								8	8	4
685	2017-02-19 04:30:07	1	New Zealand	1	I have enrolled in or completed a postgraduate degree (e.g. Grad. Dip., Masters, PhD)	1	1	0	1	0		-1	-2	1	1	2	-2	-1	-2	2	2	4																			7	8	7	1		7	8	8	4
686	2017-02-19 02:17:23	0	Australia	1	I have enrolled in or completed an undergraduate degree (e.g. Bachelor or Associates degree)	1	1	1	1	0		1	1	2	2	2	-2	0	-1	1	1	3													6	8	6	1		5							7	7	5
687	2017-02-19 01:21:34	0	Australia	1	I completed high school	1	1	1	1	1	3	-1	-1	-1	-1	2	-2	-2	-2	-1	-1	5																			8	10	2	3			10	10	2
688	2017-02-18 23:32:35	0	United Kingdom of Great Britain and Northern Ireland	1	I have enrolled in or completed a non-university qualification (e.g. TAFE certificate or diploma)	1	1	1	1	1	3	-1	-1	1	2	2	-2	-2	-1	1	2	4																			8	10	3	1		5	8	10	2
689	2017-02-18 23:35:10	0	United Kingdom of Great Britain and Northern Ireland	1	I have enrolled in or completed a non-university qualification (e.g. TAFE certificate or diploma)	1	1	0	1	0		-1	-1	1	0	2	-2	-1	1	0	1	3													7	10	9	2	4								5	5	9
690	2017-02-18 22:30:19	1	United States of America	1	I have enrolled in or completed an undergraduate degree (e.g. Bachelor or Associates degree)	1	1	1	1	1	3	-2	-2	0	-1	1	-1	-1	-1	1	0	4																			7	8	10	2	5		7	8	10
691	2017-02-18 21:16:24	0	United Kingdom of Great Britain and Northern Ireland	1	I have enrolled in or completed a postgraduate degree (e.g. Grad. Dip., Masters, PhD)	1	0		1	1	3	1	-2	2	2	2	-2	-2	-2	2	2	3													9	10	8	1		5							8	10	2
692	2017-02-18 20:15:56	0	United Kingdom of Great Britain and Northern Ireland	1	I have enrolled in or completed an undergraduate degree (e.g. Bachelor or Associates degree)	1	1	0	0			-2	-1	2	-1	1	-1	-1	2	1	1	2							3	8	3	3															4	9	2
693	2017-02-18 20:05:19	0	United Kingdom of Great Britain and Northern Ireland	1	I have enrolled in or completed an undergraduate degree (e.g. Bachelor or Associates degree)	1	1	1	1	1	2	-2	-2	1	-2	2	-2	-2	2	-2	-1	2							8	10	6	2	4														8	10	2
694	2017-02-18 14:23:36	0	United States of America	1	I have enrolled in or completed a postgraduate degree (e.g. Grad. Dip., Masters, PhD)	1	1	1	1	1	2	1	1	2	2	1	-1	-1	-1	1	1	4																			4	5	7	1		7	7	8	5
695	2017-02-18 11:47:59	0	Australia	1	I have enrolled in or completed an undergraduate degree (e.g. Bachelor or Associates degree)	1	1	0	0			-2	-2	-1	1	1	-2	-2	-2	1	1	4																			6	8	4	3			8	8	4
696	2017-02-18 06:46:12	0	Australia	1	I have enrolled in or completed an undergraduate degree (e.g. Bachelor or Associates degree)	1	0		1	0		-2	-2	-1	0	0	-1	1	-1	2	2	4																			10	10	10	1		5	10	10	10
697	2017-02-18 03:38:14	0	Australia	1	I have enrolled in or completed an undergraduate degree (e.g. Bachelor or Associates degree)	1	1	1	1	1	3	-1	-1	0	-2	0
698	2017-02-18 03:05:27	0	United States of America	1	I have enrolled in or completed a postgraduate degree (e.g. Grad. Dip., Masters, PhD)	1	1	0	1	0		-2	-2	2	2	2	-1	-1	-2	-1	-1	2							2	9	2	1		7													10	10	1
699	2017-02-18 00:44:35	0	United Kingdom of Great Britain and Northern Ireland	1	I have enrolled in or completed a postgraduate degree (e.g. Grad. Dip., Masters, PhD)	1	0		1	1	3	-2	-2	-2	-1	-1	0	2	-1	-2	-2	4																			7	5	10	2	4		4	4	10
700	2017-02-17 22:41:29	0	Australia	1	I have enrolled in or completed an undergraduate degree (e.g. Bachelor or Associates degree)	0						1	-1	2	2	2	-2	-2	-2	2	2	2
701	2017-02-17 22:34:01	1	Australia	1	I have enrolled in or completed an undergraduate degree (e.g. Bachelor or Associates degree)	1	1	0	1	0		-2	-2	-2	-1	-1	0	1	2	1	2	3													3	7	4	1		4							3	7	4
702	2017-02-17 22:06:45	0	United Kingdom of Great Britain and Northern Ireland	1	I completed high school	1	1	1	1	1	3	-2	-2	0	-2	-1	-1	1	2	-1	-2	2							6	10	10	2	5														4	3	10
703	2017-02-17 21:43:49	0	New Zealand	1	I have enrolled in or completed a postgraduate degree (e.g. Grad. Dip., Masters, PhD)	1	0		1	0		-2	-2	2	-1	2	-1	-1	-1	1	0	2							3	7	4	2	5														9	7	3
704	2017-02-17 21:10:27	0	United Kingdom of Great Britain and Northern Ireland	1	I have enrolled in or completed a postgraduate degree (e.g. Grad. Dip., Masters, PhD)	1	1	1	1	0		1	1	1	1	1	-2	0	-1	-1	-1	3													7	8	7	3									5	7	7
705	2017-02-17 18:30:18	0	United States of America	1	I have enrolled in or completed a postgraduate degree (e.g. Grad. Dip., Masters, PhD)	0						1	1	2	1	2	-2	-2	-2	1	2	2
706	2017-02-17 20:35:05	0	United States of America	1	I have enrolled in or completed a non-university qualification (e.g. TAFE certificate or diploma)	1	1	0	1	1	2	2	2	2	0	2	-2	-2	0	2	2	3													5	10	3	1		6							10	10	1
707	2017-02-17 18:05:42	1	United Kingdom of Great Britain and Northern Ireland	1	I have enrolled in or completed a postgraduate degree (e.g. Grad. Dip., Masters, PhD)	1	1	0	0			1	1	2	2	2	-2	-1	-2	-1	1	3													4	4	5	2	4								7	6	5
708	2017-02-17 17:38:45	1	India	1	I have enrolled in or completed a postgraduate degree (e.g. Grad. Dip., Masters, PhD)	1	1	0	1	1	3	-2	-2	0	-2	-2	0	2	2	-1	0	2							1	5	10	3															1	5	10
709	2017-02-17 15:38:31	1	United Kingdom of Great Britain and Northern Ireland	1	I have enrolled in or completed an undergraduate degree (e.g. Bachelor or Associates degree)	1	1	1	1	1	4	-2	-2	1	0	1	-1	-1	0	-1	1	2							3	3	8	3															3	3	8
710	2017-02-17 15:15:17	0	United States of America	1	I have enrolled in or completed an undergraduate degree (e.g. Bachelor or Associates degree)	1	1	1	1	1	3	0	-1	1	-1	-1	-1	-1	-2	-1	-1	3													4	4	7	3									8	7	5
711	2017-02-17 14:44:48	0	Germany	0	I have enrolled in or completed a postgraduate degree (e.g. Grad. Dip., Masters, PhD)	1	1	0	1	0		1	1	2	2	2	-2	-2	-2	2	2	2							3	3	8	2	5														8	8	2
712	2017-02-17 14:45:36	0	United States of America	1	I have enrolled in or completed a postgraduate degree (e.g. Grad. Dip., Masters, PhD)	1	0		0			-2	-2	-1	-1	1	-1	-1	-1	2	0	2							7	8	3	1		4													9	10	4
713	2017-02-17 14:16:40	0	United States of America	1	I have enrolled in or completed an undergraduate degree (e.g. Bachelor or Associates degree)	0						-1	-2	1	-1	-1	-1	0	-1	-1	1	2							3	7	9	2	4														3	8	8
714	2017-02-17 14:22:24	0	United States of America	1	I have enrolled in or completed an undergraduate degree (e.g. Bachelor or Associates degree)	1	1	1	0			-2	-2	2	-1	2	-2	-1	-2	2	-1	3													6	9	8	2	4								5	10	5
715	2017-02-17 14:07:13	0	United Kingdom of Great Britain and Northern Ireland	1	I have enrolled in or completed an undergraduate degree (e.g. Bachelor or Associates degree)	1	1	1	1	1	3	2	2	2	2	2	-2	-2	0	2	2	2							8	7	5	2	4														7	8	3
716	2017-02-17 12:56:39	1	India	1	I have enrolled in or completed a postgraduate degree (e.g. Grad. Dip., Masters, PhD)	1	1	1	1	0		-2	-1	2	-1	-2	-1	2	2	0	2	2							4	7	9	1		4													7	8	8
717	2017-02-17 12:47:09	1	United States of America	1	I have enrolled in or completed a postgraduate degree (e.g. Grad. Dip., Masters, PhD)	1	1	1	1	0		-1	-2	-2	-2	-1	-1	2	-2	1	1	2							7	8	4	3															7	8	2
718	2017-02-17 11:58:09	0	Australia	1	I have enrolled in or completed an undergraduate degree (e.g. Bachelor or Associates degree)	1	0		0			-2	-2	2	-1	2	-2	-2	-1	-1	-1	2							5	8	5	2	4														3	8	6
719	2017-02-17 11:08:11	0	United States of America	1	I have enrolled in or completed an undergraduate degree (e.g. Bachelor or Associates degree)	1	1	1	1	1	1	-2	-2	-1	0	1	0	1	0	-1	-2	4																			5	8	7	1		4	5	8	8
720	2017-02-17 11:01:50	0	Australia	1	I have enrolled in or completed a postgraduate degree (e.g. Grad. Dip., Masters, PhD)	1	1	0	1	1	4	-1	-1	-1	-1	-1	-2	-2	-2	-1	2	3													5	9	7	3									6	9	3
721	2017-02-17 10:34:21	1	Australia	1	I have enrolled in or completed a non-university qualification (e.g. TAFE certificate or diploma)	1	1	1	1	1	3	0	0	0	-1	0	-2	-1	-1	-1	-1	2							4	6	10	1		5													5	7	10
722	2017-02-17 10:17:27	0	Australia	1	I have enrolled in or completed a postgraduate degree (e.g. Grad. Dip., Masters, PhD)	1	1	1	1	1	3	-1	-2	1	-1	2	-2	0	-1	1	2	3													5	8	5	3									5	7	4
723	2017-02-17 09:51:35	0	United Kingdom of Great Britain and Northern Ireland	1	I have enrolled in or completed a postgraduate degree (e.g. Grad. Dip., Masters, PhD)	1	1	1	1	1	2	-1	-1	1	1	2	-2	-1	-1	-1	-1	4																			5	6	7	1		4	6	7	8
724	2017-02-17 09:34:49	0	United Kingdom of Great Britain and Northern Ireland	1	I have enrolled in or completed an undergraduate degree (e.g. Bachelor or Associates degree)	1	1	0	0			-1	-1	2	1	1	-2	-1	-2	2	2	2
725	2017-02-17 09:06:56	0	New Zealand	1	I have enrolled in or completed a postgraduate degree (e.g. Grad. Dip., Masters, PhD)	1	1	0	1	1	4	-1	-1	0	-1	1	-2	-2	-1	-1	-1	4																			7	6	7	1		7	8	8	6
726	2017-02-17 09:03:49	0	South Africa	1	I have enrolled in or completed an undergraduate degree (e.g. Bachelor or Associates degree)	1	1	0	0			-2	-2	-1	2	2	-2	-2	2	2	2	4																			7	7	7	3			8	9	2
727	2017-02-17 07:59:48	0	Australia	1	I have enrolled in or completed a postgraduate degree (e.g. Grad. Dip., Masters, PhD)	1	1	0	1	0		-1	-2	2	-2	2	-1	0	2	2	2	4																			3	10	9	2	5		5	10	9
728	2017-02-17 06:15:32	1	Australia	0	I have enrolled in or completed a postgraduate degree (e.g. Grad. Dip., Masters, PhD)	1	1	1	1	1	4	-1	-2	0	0	2	-1	0	0	0	0	2							7	8	6	3															7	8	6
729	2017-02-17 04:34:30	0	United States of America	1	I have enrolled in or completed a postgraduate degree (e.g. Grad. Dip., Masters, PhD)	1	0		0			-1	1	1	1	2	-2	-2	-2	1	2	2							7	9	4	1		7													7	9	3
730	2017-02-17 04:07:15	0	United States of America	1	I have enrolled in or completed a non-university qualification (e.g. TAFE certificate or diploma)	1	1	1	1	1	3	-2	-2	2	1	2	-2	0	2	2	-1	3													5	8	7	3
731	2017-02-17 03:09:33	0	Australia	1	I have enrolled in or completed an undergraduate degree (e.g. Bachelor or Associates degree)	1	1	0	0			1	1	-1	1	1	-1	-2	-1	1	0	1	3	9	4	1		4																			5	7	5
732	2017-02-17 02:31:18	1	United States of America	1	I have enrolled in or completed an undergraduate degree (e.g. Bachelor or Associates degree)	1	1	1	1	1	1	-2	-2	0	0	-1	-1	-1	1	0	-1	2							4	7	8	3															7	8	3
733	2017-02-17 02:20:41	0	United States of America	1	I have enrolled in or completed an undergraduate degree (e.g. Bachelor or Associates degree)	1	0		1	1	4	-2	-2	-1	-1	2	-2	-2	-1	2	2	4																			8	10	3	2	5		8	10	3
734	2017-02-17 01:37:02	0	Australia	1	I have enrolled in or completed an undergraduate degree (e.g. Bachelor or Associates degree)	1	1	1	1	1	3	0	-1	1	1	2	-2	-2	-2	2	2	3													5	5	5	2	4								8	8	3
735	2017-02-17 00:48:55	0	United States of America	1	I completed high school	1	1	1	1	1	2	-2	-2	2	2	2	-2	2	-2	2	2	4																			10	8	3	3			10	10	2
736	2017-02-17 00:24:13	1	Australia	1	I have enrolled in or completed a postgraduate degree (e.g. Grad. Dip., Masters, PhD)	1	1	0	1	1	4	-1	-1	1	0	-1	-1	0	0	2	2	4																			8	8	3	2	5		8	8	2
737	2017-02-17 00:09:42	0	Norway	0	I have enrolled in or completed a non-university qualification (e.g. TAFE certificate or diploma)	1	1	1	1	1	3	2	2	0	2	2	-2	0	0	2	0	3													10	10	1	3
738	2017-02-16 23:14:29	0	Australia	1	I have enrolled in or completed a non-university qualification (e.g. TAFE certificate or diploma)	1	1	1	1	1	2	-2	-2	2	-1	1	-1	-1	-1	-1	-1	3													10	10	1	3									7	8	2
739	2017-02-16 23:04:14	0	United States of America	1	I have enrolled in or completed an undergraduate degree (e.g. Bachelor or Associates degree)	1	1	0	1	0		0	-1	1	0	1	-2	-2	-1	1	0	2							7	10	2	2	5														9	10	2
740	2017-02-16 23:04:02	1	Australia	1	I have enrolled in or completed a postgraduate degree (e.g. Grad. Dip., Masters, PhD)	1	1	1	1	1	2	0	0	-1	1	2	-2	-2	-1	-1	1	4																			4	8	8	3			8	8	7
741	2017-02-16 22:53:20	1	United States of America	1	I have enrolled in or completed a non-university qualification (e.g. TAFE certificate or diploma)	1	1	1	1	1	3	-2	-2	-1	-1	-1	-1	0	2	0	-2	4																			3	8	9	2	5		4	8	9
742	2017-02-16 22:36:54	0	United Kingdom of Great Britain and Northern Ireland	1	I have enrolled in or completed an undergraduate degree (e.g. Bachelor or Associates degree)	1	1	1	1	1	4	-2	-2	-2	-2	2	-2	-2	-2	-2	-1	2							3	7	10	1		5													6	8	5
743	2017-02-16 22:32:46	0	United States of America	1	I have enrolled in or completed a postgraduate degree (e.g. Grad. Dip., Masters, PhD)	1	1	1	1	1	3	-2	-1	2	-1	2	-1	-2	-2	-2	-2	1	4	4	6	1		4																			3	3	8
744	2017-02-16 22:26:55	1	Australia	1	I have enrolled in or completed a postgraduate degree (e.g. Grad. Dip., Masters, PhD)	1	1	0	1	1	4	-2	-2	1	-1	1	-1	-2	-1	0	2	3													4	8	7	1		5							8	8	6
745	2017-02-16 21:39:31	0	Germany	0	I have enrolled in or completed an undergraduate degree (e.g. Bachelor or Associates degree)	1	1	0	0
746	2017-02-16 21:36:46	0	United States of America	1	I completed high school	1	1	0	0			-1	-2	0	0	0	0	-1	0	0	0	4																			6	10	8	3			8	10	10
747	2017-02-16 21:20:08	1	United Kingdom of Great Britain and Northern Ireland	1	I have enrolled in or completed an undergraduate degree (e.g. Bachelor or Associates degree)	1	0		0			-2	-2	1	-1	2	-2	-2	-1	0	0	5																			7	10	4	1		4	8	10	7
748	2017-03-03 20:11:01	0	United Kingdom of Great Britain and Northern Ireland	1	I have enrolled in or completed an undergraduate degree (e.g. Bachelor or Associates degree)	1	1	0	1	1	4	-2	-2	-1	2	2	-2	-2	-2	-1	-1	3													9	9	6	3
749	2017-02-16 21:00:16	1	Australia	1	I have enrolled in or completed an undergraduate degree (e.g. Bachelor or Associates degree)	1	0		0			0	-1	1	-1	1	0	1	1	1	1	1	2	8	4	2	5																				6	9	4
750	2017-02-16 20:41:53	0	Australia	1	I have enrolled in or completed an undergraduate degree (e.g. Bachelor or Associates degree)	1	1	0	0			1	-2	2	2	2	-1	-1	-1	1	2	2							2	4	8	1		5													3	4	8
751	2017-02-16 20:26:06	1	United States of America	1	I have enrolled in or completed a postgraduate degree (e.g. Grad. Dip., Masters, PhD)	1	1	0	0
752	2017-02-16 20:29:53	0	United Kingdom of Great Britain and Northern Ireland	1	I have enrolled in or completed an undergraduate degree (e.g. Bachelor or Associates degree)	1	1	0	1	1	3	2	2	1	2	2	-2	-2	-2	2	2	2							5	8	6	2	4														5	8	7
753	2017-02-16 20:29:56	1	Costa Rica	1	I have enrolled in or completed an undergraduate degree (e.g. Bachelor or Associates degree)	1	1	0	1	1	4	1	-2	-1	-1	1	-1	-1	1	2	2	4																			3	9	5	1		7
754	2017-02-16 20:23:03	0	Australia	1	I have enrolled in or completed a postgraduate degree (e.g. Grad. Dip., Masters, PhD)	1	0		0			0	-1	1	0	1	-1	-1	1	-1	1	3													2	7	3	3									7	9	2
755	2017-02-16 20:19:43	1	Denmark	0	I have enrolled in or completed an undergraduate degree (e.g. Bachelor or Associates degree)	1	0		0			2	0	2	2	2	-2	-2	-2	2	0	2
756	2017-02-16 20:12:05	0	New Zealand	1	I have enrolled in or completed an undergraduate degree (e.g. Bachelor or Associates degree)	1	0		1	0		1	-1	-1	-1	1	-1	-1	1	0	0	3													6	6	6	3									6	9	4
757	2017-02-16 20:03:24	1	United Kingdom of Great Britain and Northern Ireland	1	I have enrolled in or completed an undergraduate degree (e.g. Bachelor or Associates degree)	0						-1	-1	-1	-1	-1	-1	0	1	-1	0	5
758	2017-02-16 19:55:00	0	Indonesia	0	I have enrolled in or completed an undergraduate degree (e.g. Bachelor or Associates degree)	1	1	0	0
759	2017-02-16 19:52:21	0	United States of America	1	I have enrolled in or completed an undergraduate degree (e.g. Bachelor or Associates degree)	1	1	1	1	1	4	-2	-2	2	2	2	-2	-2	-1	1	2	2							6	10	3	3															5	10	5
760	2017-02-22 06:19:30	1	France	0	I have enrolled in or completed an undergraduate degree (e.g. Bachelor or Associates degree)	1	0		0			0	0	0	1	1
761	2017-02-16 19:45:13	0	United States of America	1	I have enrolled in or completed an undergraduate degree (e.g. Bachelor or Associates degree)	1	1	0	0			0	0	1	2	2	-1	-1	0	1	1	2							9	10	3	2	4														9	10	3
762	2017-02-16 19:43:19	1	Australia	1	I have enrolled in or completed a non-university qualification (e.g. TAFE certificate or diploma)	1	1	1	1	1	2	-2	-2	-1	-1	1	-1	-2	-2	-1	1	3													6	10	5	2	5								8	10	3
763	2017-02-16 19:02:28	1	United Kingdom of Great Britain and Northern Ireland	1	I have enrolled in or completed a postgraduate degree (e.g. Grad. Dip., Masters, PhD)	1	1	1	1	0		2	-2	2	2	2	-2	-2	-2	2	2	2							6	8	8	1		5													10	10	8
764	2017-02-22 06:20:39	1	United Kingdom of Great Britain and Northern Ireland	1	I did not complete high school	1	1	1	0			2	2	2	2	2	-2	-2	-2	2	2	4																			10	10	1	3			10	10	1
765	2017-02-16 18:48:15	1	Finland	0	I have enrolled in or completed an undergraduate degree (e.g. Bachelor or Associates degree)	1	0		0			-2	-2	2	2	2	-2	2	-2	2	2	3													10	10	10	1		6							10	10	10
766	2017-02-22 07:34:38	1	Latvia	0	I have enrolled in or completed an undergraduate degree (e.g. Bachelor or Associates degree)	1	1	0	1	0		-1	-1	0	0	-1	-1	1	0	1	0	1	3	6	7	2	5																				4	6	6
767	2017-02-16 16:51:17	0	United States of America	1	I have enrolled in or completed a postgraduate degree (e.g. Grad. Dip., Masters, PhD)	1	1	0	1	0		-1	-2	-2	0	0	-1	-1	0	0	1	2							1	4	6	3															5	6	4
768	2017-02-16 16:47:56	0	United States of America	1	I have enrolled in or completed an undergraduate degree (e.g. Bachelor or Associates degree)	1	1	1	1	1	3	-1	-1	1	0	2	-2	-2	-1	-2	-1	3													4	6	10	1		7							8	8	10
769	2017-02-16 16:02:37	0	United States of America	1	I have enrolled in or completed a postgraduate degree (e.g. Grad. Dip., Masters, PhD)	1	1	0	1	1	3	-2	-2	1	1	2	-1	1	2	-1	1	3													3	8	9	1		6							3	8	9
770	2017-02-16 16:01:12	0	Australia	1	I have enrolled in or completed a non-university qualification (e.g. TAFE certificate or diploma)	1	1	1	1	1	2	-2	-2	-1	-1	-1	-1	2	2	-2	-2	3													1	5	9	2	5								5	4	9
771	2017-02-16 13:05:03	1	Malaysia	1	I completed high school	1	1	0	1	1	3	-2	-2	2	2	2	0	2	2	1	1	3													6	7	1	3									9	10	1
772	2017-02-16 12:27:51	Other	Finland	0	I have enrolled in or completed a postgraduate degree (e.g. Grad. Dip., Masters, PhD)	1	1	0	0			-2	-1	2	0	1	0	0	1	1	1	2							4	6	8	3															6	4	3
773	2017-02-16 11:58:40	0	Australia	1	I have enrolled in or completed a postgraduate degree (e.g. Grad. Dip., Masters, PhD)	1	1	0	1	1	3	-1	-1	0	-1	2	-2	-1	2	1	1	3													3	8	7	3									4	8	4
774	2017-02-16 11:56:54	0	United States of America	1	I have enrolled in or completed a postgraduate degree (e.g. Grad. Dip., Masters, PhD)	1	1	1	1	0		-1	-1	1	1	2	-1	-2	-1	1	1	2							5	5	4	3															5	6	5
775	2017-02-16 11:51:02	1	Sweden	1	I have enrolled in or completed a postgraduate degree (e.g. Grad. Dip., Masters, PhD)	1	1	0	1	0		1	1	2	2	2	-2	-2	-2	1	2	4																			7	9	2	2	4		5	6	4
776	2017-02-16 11:40:38	0	South Africa	1	I have enrolled in or completed a postgraduate degree (e.g. Grad. Dip., Masters, PhD)	0
777	2017-02-15 21:00:26	0	Australia	1	I have enrolled in or completed a non-university qualification (e.g. TAFE certificate or diploma)	1	0		1	0		-2	-2	2	-1	-1	0	0	2	2	2	2							8	10	10	2	5														7	8	8
778	2017-02-15 02:16:46	0	Australia	1	I did not complete high school	1	1	1	1	1	2	-2	-2	-1	0	2	-2	-1	-1	-1	-1	4																			1	8	8	3			1	8	8
779	2017-02-15 00:17:13	0	Australia	1	I have enrolled in or completed a non-university qualification (e.g. TAFE certificate or diploma)	1	1	0	1	1	2	-1	-1	-2	-2	-1	-1	1	1	-1	-1	3													5	10	10	3									5	10	10
780	2017-02-14 22:08:19	0	Australia	1	I have enrolled in or completed a non-university qualification (e.g. TAFE certificate or diploma)	1	1	1	1	1	1	-1	-1	2	1	2	-1	-1	1	-1	1	2							10	1	10	1		4													1	1	10
781	2017-02-14 20:44:51	1	Australia	1	I have enrolled in or completed an undergraduate degree (e.g. Bachelor or Associates degree)	1	1	0	1	1	3	-2	-2	-2	-1	2	-2	1	-2	-2	-2	4																			4	5	7	3			6	6	5
782	2017-02-14 11:45:41	0	Australia	1	I completed high school	1	0		0			-2	-2	-1	-1	-1	-1	-1	0	-1	-1	3													5	8	4	2	4								5	6	5
783	2017-02-14 11:24:09	0	Australia	1	I have enrolled in or completed an undergraduate degree (e.g. Bachelor or Associates degree)	1	1	0	1	0		-2	-2	-1	-2	2	-2	0	2	-1	-1	3													4	5	5	2	4								1	1	6
784	2017-02-14 12:20:47	1	Netherlands	0	I completed high school	1	1	0	0			0	-1	2	0	1	-2	0	-1	0	1	4																			3	9	2	1		7	8	8	3
785	2017-02-14 10:11:33	0	Australia	0	I have enrolled in or completed a postgraduate degree (e.g. Grad. Dip., Masters, PhD)	1	1	0	1	1	4	-1	-1	0	0	0	-1	-1	0	0	-1	3
786	2017-02-14 07:49:08	0	Australia	1	I have enrolled in or completed an undergraduate degree (e.g. Bachelor or Associates degree)	1	1	1	1	1	4	-1	-1	-2	-1	1	-1	2	0	-1	-1	2							3	9	9	3															3	9	6
787	2017-02-14 07:41:27	0	Australia	1	I have enrolled in or completed a non-university qualification (e.g. TAFE certificate or diploma)	1	1	1	1	1	2	0	-2	1	1	2	-2	-2	-2	2	2	3													3	10	2	2	4								10	10	1
788	2017-02-14 07:25:02	0	Australia	1	I have enrolled in or completed a postgraduate degree (e.g. Grad. Dip., Masters, PhD)	1	1	0	1	0		-2	-2	1	0	1	-1	-2	-1	1	1	3													6	10	6	3									7	10	7
[truncated: 14 more columns]
